# Supplementary material for: cis-Aqua­chloridobis(1,10-phenanthroline-κ2 N,N′)cobalt(II) chloride 2.5-hydrate
Source: Acta Crystallogr Sect E Struct Rep Online. 2009 Oct 3;65(Pt 11):m1300–1. doi: 10.1107/S1600536809038422 (PMC2971197; doi:10.1107/S1600536809038422)
Supplement: Supplementary file 2 [file e-65-m1300-Isup2.hkl]

#
# h,k,l, Fc-squared, Fo-squared, sigma(Fo-squared) and status flag
#
data_I
_shelx_title ' KA35 in P-1'
_shelx_refln_list_code          4
_shelx_F_calc_maximum      208.74
_exptl_crystal_F_000       576.00
_reflns_d_resolution_high  0.6454
 
loop_
 _symmetry_equiv_pos_as_xyz
 'x, y, z'
 '-x, -y, -z'
 
_cell_length_a     9.6597
_cell_length_b    11.4386
_cell_length_c    12.9886
_cell_angle_alpha  64.224
_cell_angle_beta   86.377
_cell_angle_gamma  78.303
 
_shelx_F_squared_multiplier     1.000
 
loop_
 _refln_index_h
 _refln_index_k
 _refln_index_l
 _refln_F_squared_calc
 _refln_F_squared_meas
 _refln_F_squared_sigma
 _refln_observed_status
   1   0   0      178.50      126.64      2.27 o
   2   0   0      187.22      107.45      1.37 o
   3   0   0       38.31       48.36      0.87 o
   4   0   0      436.93      451.84      5.20 o
   5   0   0      104.35       80.41      2.15 o
   6   0   0      101.04       75.54      2.17 o
   7   0   0      343.02      334.03      5.27 o
   8   0   0       44.24       34.67      1.93 o
   9   0   0       10.63        8.16      1.84 o
  10   0   0      352.57      349.05      7.61 o
  11   0   0        6.54        4.90      2.65 o
  12   0   0      193.36      223.33      6.56 o
  13   0   0        0.26        4.57      4.08 o
  14   0   0        4.13        2.22      4.60 o
 -14   1   0       40.04       40.22      5.86 o
 -13   1   0        9.73        4.23      4.33 o
 -12   1   0       99.39      102.61      5.19 o
 -11   1   0      126.38      130.11      5.45 o
 -10   1   0        4.16        2.68      2.00 o
  -9   1   0       40.33       36.23      2.47 o
  -8   1   0      495.13      513.98      8.13 o
  -7   1   0      819.19      797.35     10.55 o
  -6   1   0       83.55       73.40      1.94 o
  -5   1   0       42.39       45.41      1.17 o
  -4   1   0      468.14      424.31      4.42 o
  -3   1   0      634.55      680.99      6.99 o
  -2   1   0      624.33      398.90      4.39 o
  -1   1   0     9667.83     9824.49     93.53 o
   1   1   0     1149.28     1578.80     39.49 o
   2   1   0     1670.81     2034.09     18.14 o
   3   1   0       10.19        9.85      0.47 o
   4   1   0      268.05      254.11      3.08 o
   5   1   0       94.26       76.03      1.46 o
   6   1   0       31.47       28.42      1.11 o
   7   1   0      585.40      572.33      7.80 o
   8   1   0     1082.68     1068.01     14.77 o
   9   1   0       63.12       59.94      2.78 o
  10   1   0      403.18      389.66      6.93 o
  11   1   0      254.00      256.36      6.64 o
  12   1   0       18.67       20.20      3.57 o
  13   1   0        6.38        1.58      4.12 o
  14   1   0       21.67       22.10      5.65 o
 -14   2   0       83.73       90.41      7.44 o
 -13   2   0       52.79       55.02      5.57 o
 -12   2   0        0.73        0.29      3.55 o
 -11   2   0      123.97      127.74      6.49 o
 -10   2   0      140.87      134.15      4.59 o
  -9   2   0       12.72        9.41      2.01 o
  -8   2   0        2.07        1.37      1.46 o
  -7   2   0      449.36      458.03      7.29 o
  -6   2   0      354.59      332.99      4.75 o
  -5   2   0      378.52      455.14      5.35 o
  -4   2   0     3503.21     3483.10     35.28 o
  -3   2   0     1597.47     1711.40     17.50 o
  -2   2   0     3253.75     3630.13     36.88 o
  -1   2   0     2726.85     3340.66     31.91 o
   0   2   0     2357.01     3318.00     58.63 o
   1   2   0     1047.98      801.14     25.84 o
   2   2   0     3158.47     3372.29     37.85 o
   3   2   0      461.50      466.84      4.54 o
   4   2   0      482.99      486.00      5.08 o
   5   2   0       59.19       76.16      1.36 o
   6   2   0      248.01      271.18      3.51 o
   7   2   0      350.84      352.18      4.49 o
   8   2   0     1437.05     1416.86     16.79 o
   9   2   0       79.13       73.41      2.33 o
  10   2   0       38.69       37.42      3.20 o
  11   2   0      487.69      470.16     11.72 o
  12   2   0      224.49      226.12      7.79 o
  13   2   0       17.17        2.69      4.24 o
  14   2   0       36.21       29.36      4.46 o
 -13   3   0       37.89       42.46     10.69 o
 -12   3   0       34.07       32.36      4.66 o
 -11   3   0       11.25        6.05      2.91 o
 -10   3   0      287.75      284.92      7.96 o
  -9   3   0       43.66       45.21      2.81 o
  -8   3   0        1.67        1.31      1.44 o
  -7   3   0       80.64       73.47      2.71 o
  -6   3   0       72.17       55.54      1.84 o
  -5   3   0     2057.07     2025.49     22.38 o
  -4   3   0     2953.11     3029.61     31.20 o
  -3   3   0     3527.84     3336.86     36.01 o
  -2   3   0       68.21       69.09      2.98 o
  -1   3   0      204.91      248.28      2.71 o
   0   3   0      616.44      723.85     12.97 o
   1   3   0       17.80       28.96      2.67 o
   2   3   0       46.08       28.08      1.23 o
   3   3   0       25.24       20.34      0.56 o
   4   3   0     1268.78     1368.70     12.78 o
   5   3   0     1266.10     1224.70     12.80 o
   6   3   0       16.18       15.65      1.38 o
   7   3   0     2131.38     2089.91     21.75 o
   8   3   0      731.94      713.08      8.62 o
   9   3   0        4.38        2.93      1.60 o
  10   3   0      160.84      139.56      3.88 o
  11   3   0        0.36        0.63      2.08 o
  12   3   0       58.26       66.89      4.04 o
  13   3   0       54.91       45.53      4.48 o
  14   3   0        6.60        4.36      3.57 o
 -13   4   0       14.69       15.22      6.54 o
 -12   4   0        7.79        9.25      4.18 o
 -11   4   0        0.84        3.34      2.92 o
 -10   4   0       55.51       55.77      3.87 o
  -9   4   0      107.37      111.02      4.86 o
  -8   4   0       17.26       11.63      2.01 o
  -7   4   0       11.15       12.55      1.79 o
  -6   4   0       35.08       26.73      1.59 o
  -5   4   0     1450.20     1567.89     21.87 o
  -4   4   0      214.03      220.78      3.43 o
  -3   4   0     2172.22     2225.10     25.52 o
  -2   4   0     5202.59     5248.60     62.87 o
  -1   4   0       61.16       71.12      1.67 o
   0   4   0      706.12      690.13     12.46 o
   1   4   0      783.78      766.93     25.57 o
   2   4   0      267.62      299.36     11.31 o
   3   4   0     1048.28     1107.94     15.69 o
   4   4   0        8.51       25.94      0.69 o
   5   4   0     2612.50     2918.12     33.53 o
   6   4   0      313.81      333.24      3.82 o
   7   4   0     1768.11     1787.74     20.06 o
   8   4   0        5.51        8.98      1.35 o
   9   4   0      210.77      185.57      3.90 o
  10   4   0      120.94      122.90      3.60 o
  11   4   0       25.99       21.25      2.48 o
  12   4   0      222.74      237.82      7.11 o
  13   4   0       32.87       34.75      4.14 o
  14   4   0        0.89       -0.54      3.22 o
 -12   5   0       44.45       41.46      7.63 o
 -11   5   0       42.67       49.47      7.16 o
 -10   5   0      325.65      348.27      9.45 o
  -9   5   0       51.89       50.39      3.60 o
  -8   5   0       65.30       61.00      3.28 o
  -7   5   0      109.52      101.83      3.73 o
  -6   5   0       63.76       60.25      2.39 o
  -5   5   0       73.83       70.84      2.15 o
  -4   5   0      191.85      169.78      3.55 o
  -3   5   0       18.56       26.23      1.09 o
  -2   5   0      762.73      691.39      9.50 o
  -1   5   0      883.02      788.90      9.66 o
   0   5   0      347.27      409.93      6.77 o
   1   5   0     2682.37     2867.35     90.98 o
   2   5   0     1706.06     1691.13     54.71 o
   3   5   0       30.94       45.51      3.86 o
   4   5   0      438.38      534.91      6.38 o
   5   5   0      522.53      422.07      5.03 o
   6   5   0      465.14      459.95      5.58 o
   7   5   0      143.88      145.42      3.58 o
   8   5   0      449.86      444.09      6.77 o
   9   5   0      623.00      610.66      8.86 o
  10   5   0        3.12       -0.08      1.45 o
  11   5   0      183.39      186.85      5.27 o
  12   5   0       16.67       20.65      2.96 o
  13   5   0      119.97      110.17      5.86 o
  14   5   0       18.75       23.06      3.96 o
 -12   6   0       19.30       12.93      6.54 o
 -11   6   0      128.39      141.61     10.93 o
 -10   6   0        7.01       -1.72      4.91 o
  -9   6   0       15.52       13.25      3.74 o
  -8   6   0       28.80       23.53      3.00 o
  -7   6   0       43.83       41.02      2.69 o
  -6   6   0      441.76      426.18      7.73 o
  -5   6   0      176.00      179.41      3.74 o
  -4   6   0      274.47      282.50      4.50 o
  -3   6   0       59.79       47.49      1.62 o
  -2   6   0      333.91      338.60      5.70 o
  -1   6   0     1611.27     1641.95     21.54 o
   0   6   0      594.30      570.72      9.00 o
   2   6   0     3343.16     3758.43    119.11 o
   3   6   0      156.24      217.64      9.83 o
   4   6   0      168.57      190.35      3.52 o
   5   6   0      332.23      326.65      4.00 o
   6   6   0      592.97      608.93      7.70 o
   7   6   0      433.22      451.72      6.15 o
   8   6   0      167.64      168.76      4.33 o
   9   6   0      516.83      507.29      7.60 o
  10   6   0      247.08      245.47      4.79 o
  11   6   0       21.28       22.27      2.43 o
  12   6   0       58.08       52.35      3.73 o
  13   6   0       26.52       24.77      3.79 o
  14   6   0       52.27       59.28      4.91 o
 -11   7   0        5.31        6.25      5.82 o
 -10   7   0        1.34        0.10      4.91 o
  -9   7   0        1.75       -3.77      4.48 o
  -8   7   0       35.71       34.59      3.48 o
  -7   7   0        3.33       -0.83      2.34 o
  -6   7   0      287.92      283.64      7.69 o
  -5   7   0      672.78      668.38     12.58 o
  -4   7   0       47.62       47.66      1.91 o
  -3   7   0      300.35      333.22      6.00 o
  -2   7   0      105.72       96.46      2.16 o
  -1   7   0       81.60       73.20      1.75 o
   0   7   0      767.40      716.90     10.49 o
   1   7   0      232.32      215.18     10.50 o
   2   7   0     1966.14     1922.87     62.77 o
   3   7   0       44.66       35.35      4.10 o
   4   7   0        5.05        1.67      2.62 o
   5   7   0       33.88       34.44      1.07 o
   6   7   0      149.59      147.13      2.52 o
   7   7   0      453.86      470.84      7.13 o
   8   7   0       14.50       15.56      1.38 o
   9   7   0      110.99      107.65      3.42 o
  10   7   0      259.04      260.69      4.96 o
  11   7   0       15.27       13.84      2.26 o
  12   7   0       81.66       76.47      4.16 o
  13   7   0       14.71       10.37      2.82 o
  14   7   0       12.05        9.59      3.55 o
 -11   8   0       19.85       21.18      6.92 o
 -10   8   0        0.20       -2.34      5.10 o
  -9   8   0        2.53        0.00      4.91 o
  -8   8   0       19.79        8.49      5.06 o
  -7   8   0       16.83       15.71      2.89 o
  -6   8   0      113.81      114.99      4.90 o
  -5   8   0      677.56      688.42     13.10 o
  -4   8   0      831.28      813.42     14.77 o
  -3   8   0       54.57       55.92      2.46 o
  -2   8   0       56.78       63.47      2.20 o
  -1   8   0      605.60      571.42      9.00 o
   0   8   0       34.98       41.94      1.42 o
   1   8   0      688.75      649.05     24.11 o
   2   8   0       38.79       36.35      4.68 o
   3   8   0      560.91      580.04     22.01 o
   4   8   0        0.48       -0.62      2.86 o
   5   8   0      353.46      365.64      6.51 o
   6   8   0      161.67      176.89      3.50 o
   7   8   0      145.13      133.17      2.92 o
   8   8   0      163.59      172.69      3.53 o
   9   8   0       53.51       46.56      2.01 o
  10   8   0      287.90      287.92      5.25 o
  11   8   0       66.43       65.62      3.66 o
  12   8   0        4.46       -0.69      2.41 o
  13   8   0       41.99       37.53      4.97 o
  14   8   0        0.02       -1.11      4.84 o
 -10   9   0        1.46       -2.86      5.53 o
  -9   9   0       21.93       18.84      5.96 o
  -8   9   0        5.46        4.91      5.01 o
  -7   9   0       92.44       95.87      9.42 o
  -6   9   0       85.37       82.94      4.20 o
  -5   9   0      154.50      154.56      4.89 o
  -4   9   0      730.69      740.92     13.79 o
  -3   9   0      105.81       99.39      3.95 o
  -2   9   0        0.71       -0.64      1.28 o
  -1   9   0      209.63      219.04      4.66 o
   0   9   0       54.20       56.77      1.77 o
   1   9   0      459.68      439.35     10.24 o
   2   9   0      257.62      250.11     12.46 o
   3   9   0      548.14      513.26     20.48 o
   4   9   0      146.65      141.62      9.07 o
   5   9   0       95.17      105.87      8.21 o
   6   9   0      593.93      624.01      9.77 o
   7   9   0      109.63      112.98      2.66 o
   8   9   0      158.98      153.40      3.14 o
   9   9   0      207.34      204.11      4.26 o
  10   9   0       11.08        9.24      1.88 o
  11   9   0       23.02       22.80      2.46 o
  12   9   0        5.53        6.52      2.58 o
  13   9   0       33.65       34.55      3.81 o
  -9  10   0        5.77        7.97      5.82 o
  -8  10   0       61.02       51.14      7.11 o
  -7  10   0        9.04        3.82      3.52 o
  -6  10   0       14.85       16.62      3.57 o
  -5  10   0       29.76       26.90      2.93 o
  -4  10   0      110.90      111.85      4.06 o
  -3  10   0      194.79      194.01      6.11 o
  -2  10   0      153.08      151.20      4.15 o
  -1  10   0      208.40      205.14      4.63 o
   0  10   0       63.74       59.79      2.21 o
   1  10   0      306.74      305.64      7.59 o
   2  10   0       30.54       37.93      5.87 o
   3  10   0       46.06       39.55      5.68 o
   4  10   0      234.54      232.24     12.41 o
   5  10   0       36.52       44.37      6.06 o
   6  10   0      308.28      294.26     10.45 o
   7  10   0      418.94      424.75      6.61 o
   8  10   0       39.56       43.86      2.15 o
   9  10   0       44.43       45.05      2.32 o
  10  10   0        9.93        8.06      2.05 o
  11  10   0        5.15        2.86      2.21 o
  12  10   0       20.29       19.76      3.20 o
  13  10   0        4.74        4.92     11.90 o
  -8  11   0      100.58       99.14      8.92 o
  -7  11   0        0.29       -3.29      3.29 o
  -6  11   0       10.99        5.18      3.35 o
  -5  11   0       41.58       42.92      4.16 o
  -4  11   0       17.17       13.68      3.17 o
  -3  11   0       58.62       60.99      3.06 o
  -2  11   0       35.60       38.94      5.45 o
  -1  11   0       24.52       27.57      1.91 o
   0  11   0      149.49      153.20      3.69 o
   1  11   0        1.65        2.47      1.00 o
   3  11   0        6.71        0.67      4.72 o
   4  11   0      106.38       88.89      8.25 o
   5  11   0      156.03      161.75     11.07 o
   6  11   0        0.34        7.01      4.96 o
   7  11   0      313.90      297.56      6.31 o
   8  11   0      129.87      132.78      3.14 o
   9  11   0        0.26        1.18      1.50 o
  10  11   0       40.59       37.74      2.68 o
  11  11   0        5.73        4.33      2.23 o
  12  11   0        0.78       -1.41      3.04 o
  -7  12   0        4.08        1.96      4.96 o
  -6  12   0       49.04       40.41      4.64 o
  -5  12   0        9.56       11.69     10.92 o
  -4  12   0       77.31       83.70     10.81 o
  -3  12   0       21.11       20.31      3.11 o
  -2  12   0        7.55        7.39      1.85 o
  -1  12   0        0.18       -1.70      1.70 o
   0  12   0       80.70       75.80      2.76 o
   1  12   0      192.04      192.55      4.35 o
   2  12   0       41.59       34.59      2.86 o
   4  12   0       70.38       67.41      8.16 o
   5  12   0        4.48        4.53      5.30 o
   6  12   0       52.41       39.31      6.87 o
   7  12   0       41.57       37.21      3.08 o
   8  12   0       87.67       85.05      3.35 o
   9  12   0       17.73       20.62      2.76 o
  10  12   0       20.40       14.42      2.93 o
  11  12   0       18.00       13.56      3.60 o
  -6  13   0       42.14       54.04      5.63 o
  -5  13   0        1.81        3.19      3.30 o
  -4  13   0       34.39       37.20     10.59 o
  -3  13   0        6.43        3.72      2.35 o
  -2  13   0        0.86       -1.95      2.03 o
  -1  13   0       19.07       13.70      1.93 o
   0  13   0       18.59       21.38      2.04 o
   1  13   0      137.35      135.53      5.29 o
   4  13   0       64.59       61.55      8.49 o
   5  13   0        2.40        2.48      5.63 o
   6  13   0       38.55       27.86      7.06 o
   7  13   0        0.18        0.24      5.39 o
   8  13   0       39.47       39.86      2.71 o
   9  13   0       31.71       30.07      2.94 o
  10  13   0        0.31       -3.35      3.35 o
  -4  14   0        4.15        7.87      4.39 o
  -3  14   0       79.20       75.89      4.98 o
  -2  14   0        4.96        5.29      2.33 o
  -1  14   0       13.29       14.40      2.66 o
   0  14   0        0.21       -0.57      3.22 o
   1  14   0        2.88        1.38      2.96 o
   2  14   0       96.46       87.93      5.63 o
   5  14   0       96.22       90.36     10.35 o
   6  14   0        0.47        2.48      6.30 o
   7  14   0       24.36       19.08      7.25 o
   8  14   0        0.27       -5.63      5.63 o
   9  14   0       20.85       15.04      3.61 o
  -2  15   0       30.95       35.11      6.39 o
  -1  15   0        0.24       -4.06      4.06 o
   0  15   0        1.14       -0.67      3.82 o
   1  15   0        7.68        6.05      2.46 o
   6  15   0       22.40       10.35      7.49 o
   7  15   0        5.74        1.48      7.06 o
  -6 -15   1       28.94       33.54      9.16 o
  -1 -15   1       42.21       31.77      4.87 o
   0 -15   1       61.55       71.13      6.87 o
  -8 -14   1       12.69        9.73      6.92 o
  -7 -14   1        0.02        8.97      6.82 o
  -6 -14   1       37.40       32.30      8.01 o
  -5 -14   1       14.34        8.83      7.25 o
  -2 -14   1        1.50        1.36      1.72 o
  -1 -14   1       96.07       86.00      4.57 o
   0 -14   1       21.80       24.37      3.21 o
   1 -14   1       10.75       14.97      2.35 o
   2 -14   1       69.23       73.48      3.96 o
   3 -14   1        1.12       -3.48      3.48 o
 -10 -13   1       34.68       33.59      7.97 o
  -9 -13   1       10.62       12.17      6.77 o
  -8 -13   1        4.53        2.73      2.40 o
  -7 -13   1       20.00       31.34      7.44 o
  -6 -13   1        0.27        2.34      5.77 o
  -5 -13   1      114.30      107.68     10.54 o
  -2 -13   1      113.97      100.54      4.10 o
  -1 -13   1       16.50       20.09      3.91 o
   0 -13   1       11.73       12.54      1.67 o
   1 -13   1       53.66       52.67      3.04 o
   2 -13   1       14.60       13.88      2.50 o
   3 -13   1       39.81       38.10      3.26 o
   4 -13   1        8.57        6.67      3.21 o
   5 -13   1       38.61       37.51      4.44 o
 -11 -12   1       12.01       18.03      6.92 o
 -10 -12   1       34.83       30.75      5.15 o
  -9 -12   1       67.41       68.78      3.97 o
  -8 -12   1       21.33       22.53      2.63 o
  -7 -12   1        7.40        6.14      2.02 o
  -6 -12   1        4.79        4.96      5.49 o
  -5 -12   1      105.26       86.88      8.97 o
  -4 -12   1        1.50       -0.48      5.15 o
  -2 -12   1      343.09      349.41     12.93 o
  -1 -12   1       88.47       83.93      3.09 o
   0 -12   1        1.08       -0.36      1.34 o
   1 -12   1        4.32        3.92      1.59 o
   2 -12   1        0.68       -1.42      1.70 o
   3 -12   1        2.77       -0.30      2.18 o
   4 -12   1        1.31       -0.50      3.05 o
   5 -12   1       41.19       37.72      4.35 o
   6 -12   1       29.04       28.18      4.35 o
 -12 -11   1        0.22       -2.41      2.83 o
 -11 -11   1       30.02       27.14      3.00 o
 -10 -11   1        9.82        7.78      2.25 o
  -9 -11   1       56.63       63.13      3.56 o
  -8 -11   1       43.41       48.17      1.93 o
  -7 -11   1        8.08        6.71      1.46 o
  -6 -11   1      141.63      138.02      7.82 o
  -5 -11   1       88.62       87.55      8.54 o
  -4 -11   1       66.68       69.23      7.63 o
  -3 -11   1       27.64       11.88      5.58 o
  -2 -11   1      245.12      256.44      9.64 o
  -1 -11   1      625.83      622.37     10.78 o
   0 -11   1       93.18       84.82      2.80 o
   1 -11   1       94.71      100.85      2.99 o
   2 -11   1       32.20       31.89      2.23 o
   3 -11   1        1.75        0.90      1.80 o
   4 -11   1       10.04        5.65      2.45 o
   5 -11   1       18.62       18.29      3.54 o
   6 -11   1       80.32       89.87      5.74 o
   7 -11   1        4.45        2.79      3.53 o
   8 -11   1        0.77       -4.77      5.30 o
 -12 -10   1        9.98       12.24      2.87 o
 -11 -10   1       46.20       51.57      3.69 o
 -10 -10   1        3.60        3.92      1.95 o
  -9 -10   1       13.44        9.00      1.50 o
  -8 -10   1      214.13      212.24      6.09 o
  -7 -10   1       37.48       38.24      1.57 o
  -6 -10   1      130.29      124.14      7.66 o
  -5 -10   1       23.68       17.51      4.91 o
  -4 -10   1       16.10       22.14      5.15 o
  -3 -10   1      226.14      210.01     12.07 o
  -2 -10   1        3.03       -1.53      4.25 o
  -1 -10   1      407.69      394.63      7.04 o
   0 -10   1      291.86      293.24      5.76 o
   1 -10   1       12.14       10.29      1.52 o
   2 -10   1      130.11      131.88      3.89 o
   3 -10   1       20.15       14.47      2.27 o
   4 -10   1        3.79        1.96      1.89 o
   5 -10   1       18.14       12.64      2.57 o
   6 -10   1       76.76       75.93      5.27 o
   7 -10   1        3.65        3.75      4.53 o
   8 -10   1        9.52       22.99      5.96 o
   9 -10   1       59.11       52.29      7.68 o
 -13  -9   1       19.73       23.13      3.20 o
 -12  -9   1       87.03       98.73      6.65 o
 -11  -9   1        5.88        0.74      2.14 o
 -10  -9   1        6.62        7.54      1.65 o
  -9  -9   1        3.13        4.55      1.66 o
  -8  -9   1      214.25      216.47      4.26 o
  -7  -9   1      154.59      158.02      3.26 o
  -6  -9   1       57.94       54.28      1.90 o
  -4  -9   1      253.01      223.57     11.88 o
  -3  -9   1        6.13       -2.86      3.43 o
  -2  -9   1      177.46      172.26     10.21 o
  -1  -9   1       57.68       52.20      2.33 o
   0  -9   1      414.48      416.69      7.54 o
   1  -9   1      166.71      171.80      4.06 o
   2  -9   1      253.65      260.77      5.16 o
   3  -9   1       39.56       36.76      2.32 o
   4  -9   1        2.16       -1.72      1.72 o
   5  -9   1      117.04      123.32      4.40 o
   6  -9   1        4.35        1.64      2.51 o
   7  -9   1      100.32      104.36      6.33 o
   8  -9   1       17.22       21.85      5.82 o
   9  -9   1       20.72       20.85      6.39 o
  10  -9   1       36.98       54.01      8.01 o
 -13  -8   1        0.07        0.46      2.60 o
 -12  -8   1       99.27       90.71      5.39 o
 -11  -8   1       53.21       53.62      2.94 o
 -10  -8   1       42.39       45.60      2.21 o
  -9  -8   1      123.82      129.49      6.64 o
  -8  -8   1        0.21        0.15      1.15 o
  -7  -8   1      385.55      396.17      6.32 o
  -6  -8   1       73.34       64.57      1.84 o
  -5  -8   1      428.20      439.43      7.72 o
  -3  -8   1       41.98       46.85      5.25 o
  -2  -8   1       72.15       90.51      7.25 o
  -1  -8   1       48.36       45.63      2.67 o
   0  -8   1       28.54       31.59      1.38 o
   1  -8   1      232.45      221.96      4.18 o
   2  -8   1      116.34      122.02      3.39 o
   3  -8   1       97.52       93.94      2.97 o
   4  -8   1      220.50      206.32      5.29 o
   5  -8   1       26.59       28.90      2.50 o
   6  -8   1      191.58      195.43      6.37 o
   7  -8   1        4.40       -2.29      2.48 o
   8  -8   1       38.53       24.76      5.73 o
   9  -8   1        1.78        2.00      5.15 o
  10  -8   1       24.08       15.60      6.35 o
 -14  -7   1        4.75        7.15      3.41 o
 -13  -7   1       26.33       19.11      3.11 o
 -12  -7   1        1.99       -0.57      2.38 o
 -11  -7   1       68.97       76.13      3.29 o
 -10  -7   1      149.53      158.00      4.21 o
  -9  -7   1        2.61        1.19      1.41 o
  -8  -7   1      100.93      106.98      2.76 o
  -7  -7   1      128.61      125.46      2.75 o
  -6  -7   1      348.03      364.26      4.96 o
  -5  -7   1       13.48       17.38      0.80 o
  -4  -7   1     1368.39     1322.01     44.68 o
  -3  -7   1     1095.06     1052.27     36.17 o
  -2  -7   1      262.76      241.43     11.26 o
  -1  -7   1     2954.50     3070.81    132.10 o
   0  -7   1      573.71      525.98      7.90 o
   1  -7   1       56.80       43.55      1.40 o
   2  -7   1        6.70        5.30      1.05 o
   3  -7   1      127.53      114.18      2.82 o
   4  -7   1      392.79      432.89      8.64 o
   5  -7   1        9.66        5.66      1.83 o
   6  -7   1      184.62      198.72      6.28 o
   7  -7   1      150.18      161.94      5.90 o
   8  -7   1        2.07        0.50      3.00 o
   9  -7   1        3.02       -4.29      4.29 o
  10  -7   1        2.93        2.96      5.30 o
  11  -7   1       58.49       65.41      8.59 o
 -14  -6   1       12.06       16.60      3.77 o
 -13  -6   1       25.04       27.96      3.27 o
 -12  -6   1       36.54       31.82      2.81 o
 -11  -6   1       60.46       63.00      4.35 o
 -10  -6   1      115.79      114.48      3.87 o
  -9  -6   1       30.52       27.83      1.97 o
  -8  -6   1      423.15      432.71      6.62 o
  -7  -6   1       40.70       37.98      1.56 o
  -6  -6   1      172.12      171.65      2.84 o
  -5  -6   1       96.01      114.84      1.97 o
  -4  -6   1      492.77      545.26      8.03 o
  -3  -6   1      685.84      681.09     24.26 o
  -2  -6   1     2430.02     2635.42     84.57 o
  -1  -6   1      935.15      943.58     32.30 o
   0  -6   1      874.33      921.27     15.57 o
   1  -6   1      182.29      209.55      4.04 o
   2  -6   1       18.86       14.06      0.91 o
   3  -6   1       74.01       72.82      1.93 o
   4  -6   1      675.58      672.36      9.16 o
   5  -6   1      221.19      221.50      4.32 o
   6  -6   1      181.73      179.94      4.85 o
   7  -6   1      369.22      361.69      9.33 o
   8  -6   1       80.60       86.24      4.47 o
   9  -6   1       27.82       26.75      3.98 o
  10  -6   1        0.28       -4.58      4.58 o
  11  -6   1       21.58       12.31      6.20 o
  12  -6   1       18.93       13.64      6.97 o
 -14  -5   1       78.59       89.16      5.66 o
 -13  -5   1        3.76        5.17      3.11 o
 -12  -5   1       95.16       98.97      5.17 o
 -11  -5   1        2.58       -1.54      1.73 o
 -10  -5   1      228.59      220.99      5.40 o
  -9  -5   1       15.25       14.14      1.74 o
  -8  -5   1      681.92      663.96     10.38 o
  -7  -5   1      608.47      614.59      8.01 o
  -6  -5   1      133.14      135.60      2.70 o
  -5  -5   1      156.18      151.45      2.24 o
  -4  -5   1      291.84      250.76      3.26 o
  -3  -5   1       32.39       14.56      1.09 o
  -2  -5   1     3949.16     3975.86    125.54 o
  -1  -5   1      305.75      316.09     12.36 o
   0  -5   1     1724.58     1787.84     28.03 o
   1  -5   1      772.17      736.39      9.75 o
   2  -5   1      233.67      283.02      4.36 o
   3  -5   1      275.98      283.14      4.26 o
   4  -5   1      172.85      168.10      3.11 o
   5  -5   1     1137.73     1161.92     21.40 o
   6  -5   1        0.46        1.28      1.40 o
   7  -5   1      238.19      237.29      5.80 o
   8  -5   1      575.68      620.40     11.90 o
   9  -5   1       67.36       63.23      3.99 o
  10  -5   1      152.50      165.39      7.93 o
  11  -5   1       79.16       82.63      8.54 o
  12  -5   1       19.67        7.35      6.20 o
 -14  -4   1       85.27       76.55      5.41 o
 -13  -4   1      210.42      199.13      7.81 o
 -12  -4   1        2.44        2.40      2.19 o
 -11  -4   1       93.34       93.87      3.41 o
 -10  -4   1      129.96      134.76      4.18 o
  -9  -4   1      274.44      274.80      5.86 o
  -8  -4   1      489.96      483.63      6.29 o
  -7  -4   1      500.53      502.43      5.89 o
  -6  -4   1     1647.36     1605.40     17.62 o
  -5  -4   1      159.30      182.99      2.69 o
  -4  -4   1      704.85      709.11      7.93 o
  -3  -4   1      400.27      383.10      5.28 o
  -2  -4   1       27.89       27.43      2.77 o
  -1  -4   1      110.70       87.42      4.87 o
   0  -4   1     1412.73     1462.04     25.90 o
   1  -4   1      899.19      930.42     13.50 o
   2  -4   1       94.02      101.89      1.88 o
   3  -4   1     1328.18     1423.62     16.63 o
   4  -4   1       19.28       20.54      1.06 o
   5  -4   1      379.87      384.65      5.44 o
   6  -4   1      349.48      330.83      6.22 o
   7  -4   1       11.09        8.52      1.72 o
   8  -4   1      225.49      212.91      5.52 o
   9  -4   1      277.84      299.81      8.10 o
  10  -4   1      142.05      142.25      5.84 o
  11  -4   1       50.05       54.99      4.27 o
  12  -4   1        4.22       -0.14      5.44 o
  13  -4   1        5.28       -0.57      6.15 o
 -14  -3   1        2.42        1.60      4.41 o
 -13  -3   1       24.34       27.05      4.00 o
 -12  -3   1       21.79       20.76      2.60 o
 -11  -3   1       27.02       22.48      2.30 o
 -10  -3   1        3.66        2.77      1.89 o
  -9  -3   1      412.84      399.14      6.75 o
  -8  -3   1      171.84      156.35      2.85 o
  -7  -3   1        4.75       10.72      0.95 o
  -6  -3   1     7711.77     7996.29     84.82 o
  -5  -3   1     4205.09     4249.95     41.02 o
  -4  -3   1      625.54      592.09      6.71 o
  -3  -3   1     1077.92     1100.81     11.74 o
  -2  -3   1     1220.39     1311.61     20.38 o
  -1  -3   1        6.36        4.29      1.67 o
   0  -3   1      157.08      184.48      3.22 o
   1  -3   1     2266.02     2268.38     44.33 o
   2  -3   1     2704.85     2696.56     29.09 o
   3  -3   1       59.88       53.11      1.31 o
   4  -3   1     1615.77     1663.52     19.52 o
   5  -3   1      203.91      208.87      3.41 o
   6  -3   1      467.31      524.30      7.59 o
   7  -3   1      262.28      253.36      5.76 o
   8  -3   1       23.46       23.63      2.18 o
   9  -3   1      159.89      155.60      5.41 o
  10  -3   1        0.19       -2.51      2.51 o
  11  -3   1       19.18       15.63      3.78 o
  12  -3   1       40.73       44.42      5.53 o
  13  -3   1        1.31       -4.00      4.00 o
 -14  -2   1       20.84       15.53      3.96 o
 -13  -2   1      190.38      190.29      8.51 o
 -12  -2   1        7.36        8.46      2.71 o
 -11  -2   1       77.56       74.17      3.45 o
 -10  -2   1      149.24      152.72      3.92 o
  -9  -2   1        5.21        3.14      1.55 o
  -8  -2   1       24.25       28.25      1.61 o
  -7  -2   1      626.33      652.04      8.17 o
  -6  -2   1      891.90      847.71      9.28 o
  -5  -2   1     3977.40     4194.17     38.93 o
  -4  -2   1      610.90      558.87      5.53 o
  -3  -2   1       22.39       18.60      0.71 o
  -2  -2   1        2.02        2.81      0.24 o
  -1  -2   1      273.42      312.81      5.09 o
   0  -2   1      459.79      474.98     11.67 o
   1  -2   1     3887.74     4262.96     56.52 o
   2  -2   1      517.18      474.94      5.45 o
   3  -2   1      109.12      121.14      1.92 o
   4  -2   1      780.79      699.21      8.59 o
   5  -2   1     3359.50     3417.01     39.20 o
   6  -2   1       18.00       15.88      1.13 o
   7  -2   1      285.94      292.25      5.19 o
   8  -2   1      152.69      151.60      4.65 o
   9  -2   1       11.83       11.26      2.32 o
  10  -2   1       39.57       37.76      3.35 o
  11  -2   1       46.37       41.71      3.87 o
  12  -2   1      108.50      112.79      7.44 o
  13  -2   1        2.15       -1.47      3.46 o
  14  -2   1        1.13        0.08      5.34 o
 -14  -1   1       15.28       19.72      5.10 o
 -13  -1   1       96.06       92.42      6.78 o
 -12  -1   1       85.74       81.85      4.90 o
 -11  -1   1       15.39       10.79      2.19 o
 -10  -1   1      115.01      121.61      3.93 o
  -9  -1   1      472.93      469.15      8.28 o
  -8  -1   1        5.86        2.50      1.27 o
  -7  -1   1      761.88      773.70      9.67 o
  -6  -1   1      169.76      144.02      2.55 o
  -5  -1   1     1862.35     1819.33     18.91 o
  -4  -1   1     1698.84     1779.49     18.39 o
  -3  -1   1       17.87       18.01      0.68 o
  -2  -1   1        8.14        4.56      0.32 o
  -1  -1   1      111.61       69.40      0.79 o
   0  -1   1       25.41      132.47      1.76 o
   1  -1   1       92.80       28.64      0.72 o
   2  -1   1      452.90      585.43      6.28 o
   3  -1   1      702.90      682.04      6.77 o
   4  -1   1      158.06      184.47      2.32 o
   5  -1   1     3346.04     3346.61     35.07 o
   6  -1   1     4053.99     4040.37     49.43 o
   7  -1   1       26.73       25.11      1.57 o
   8  -1   1      297.13      306.18      5.54 o
   9  -1   1       48.56       47.62      2.69 o
  10  -1   1       55.31       56.60      3.44 o
  11  -1   1       16.59       11.77      3.49 o
  12  -1   1      134.78      135.08      7.22 o
  13  -1   1       49.46       54.36      4.67 o
  14  -1   1       49.96       54.71      6.89 o
 -14   0   1       22.07       33.49     12.31 o
 -13   0   1        5.47        3.71      4.15 o
 -12   0   1       11.31       12.14      2.76 o
 -11   0   1      121.36      129.40      5.33 o
 -10   0   1       10.20        8.10      1.85 o
  -9   0   1      666.89      642.06      9.74 o
  -8   0   1      443.52      453.65      7.90 o
  -7   0   1       29.04       24.26      1.57 o
  -6   0   1     1329.39     1367.89     20.28 o
  -5   0   1      109.99       85.34      1.76 o
  -4   0   1       77.54       63.61      1.38 o
  -3   0   1      421.75      440.21      4.85 o
  -2   0   1    10939.18    11594.85    118.01 o
  -1   0   1     2457.56     2519.48     62.63 o
   0   0   1     3056.40       -0.13      0.13 o
   1   0   1     7087.87     8228.99     82.19 o
   2   0   1        0.99        4.98      0.31 o
   3   0   1      248.90      219.19      2.54 o
   4   0   1      325.39      303.09      3.48 o
   5   0   1       78.09       71.78      1.49 o
   6   0   1     1586.81     1441.77     19.60 o
   7   0   1      914.81      912.80     12.93 o
   8   0   1       20.84       21.96      1.63 o
   9   0   1       52.58       55.74      2.56 o
  10   0   1        0.23        1.03      1.91 o
  11   0   1       11.49       11.86      2.93 o
  12   0   1       27.01       31.74      3.70 o
  13   0   1       43.07       53.69      5.71 o
  14   0   1       44.38       46.30      6.16 o
 -14   1   1        0.37       -2.11      4.60 o
 -13   1   1        8.53        4.37      4.39 o
 -12   1   1       17.60       13.39      3.17 o
 -11   1   1      100.34      101.25      4.85 o
 -10   1   1        0.61       -1.70      1.70 o
  -9   1   1      373.83      375.49      6.97 o
  -8   1   1      428.91      402.75      6.14 o
  -7   1   1        9.06        5.66      1.17 o
  -6   1   1      554.17      482.03      7.22 o
  -5   1   1     1913.23     2007.16     22.52 o
  -4   1   1       75.84       50.43      1.18 o
  -3   1   1      255.37      223.39      2.62 o
  -2   1   1     1072.53      857.47      9.01 o
  -1   1   1     3586.52     3782.73     38.00 o
   0   1   1    15318.31     6529.16    199.04 o
   1   1   1     4615.37     4330.70     71.44 o
   2   1   1     2011.17     2089.04     18.00 o
   3   1   1      357.51      331.86      3.29 o
   4   1   1      187.20      207.75      3.39 o
   5   1   1      211.55      214.81      2.90 o
   6   1   1     1483.70     1567.05     16.42 o
   7   1   1     1288.71     1200.35     13.60 o
   8   1   1      240.86      221.16      4.46 o
   9   1   1        1.30       -1.46      1.49 o
  10   1   1      263.12      268.08      5.43 o
  11   1   1       10.57        5.20      2.37 o
  12   1   1       41.58       36.52      3.93 o
  13   1   1       25.33       24.87      5.63 o
  14   1   1       67.53       62.30      6.45 o
 -14   2   1        5.24       -2.37      4.63 o
 -13   2   1       11.56        3.26      4.10 o
 -12   2   1       59.86       62.88      5.16 o
 -11   2   1        0.10       -2.08      2.08 o
 -10   2   1      147.69      148.56      4.81 o
  -9   2   1        4.58       -1.13      1.61 o
  -8   2   1     1289.11     1288.11     16.56 o
  -7   2   1      648.86      643.69      8.82 o
  -6   2   1        7.76        9.94      1.09 o
  -5   2   1     1368.44     1271.58     13.58 o
  -4   2   1      857.79      903.92      9.75 o
  -3   2   1       83.04      124.30      1.89 o
  -2   2   1      921.24      754.72      8.36 o
  -1   2   1      556.50      453.54      4.55 o
   0   2   1       91.74      501.36      6.69 o
   1   2   1      110.44      335.66      4.96 o
   2   2   1    13878.83    15333.26    130.11 o
   3   2   1     4571.54     4742.02     43.54 o
   4   2   1      610.35      673.33      6.55 o
   5   2   1      994.40      961.31      9.30 o
   6   2   1       17.83       22.63      0.91 o
   7   2   1     1405.77     1447.59     14.62 o
   8   2   1       54.23       46.39      2.25 o
   9   2   1       28.05       26.03      1.79 o
  10   2   1      494.74      484.72      8.91 o
  11   2   1       52.35       53.53      3.31 o
  12   2   1      100.84       89.08      5.04 o
  13   2   1       21.59       11.41      8.23 o
  14   2   1       30.05       35.82      5.50 o
 -13   3   1        2.28       -0.45      3.94 o
 -12   3   1       60.03       61.39      5.35 o
 -11   3   1      120.78      129.05      8.89 o
 -10   3   1       48.97       48.25      3.15 o
  -9   3   1      119.63      119.23      4.23 o
  -8   3   1        0.09       -0.29      1.41 o
  -7   3   1      505.92      489.64      7.07 o
  -6   3   1      120.85      108.66      2.43 o
  -5   3   1      262.11      292.37      4.13 o
  -4   3   1     2377.30     2259.93     23.40 o
  -3   3   1      520.72      458.31      5.40 o
  -2   3   1      646.00      783.18      8.69 o
  -1   3   1     2877.94     3430.46     36.26 o
   0   3   1      681.37      446.08      6.31 o
   1   3   1     6149.06     7689.88    239.47 o
   2   3   1      996.75     1165.69     15.14 o
   3   3   1     6729.13     7006.68     74.07 o
   4   3   1      633.10      560.85      6.05 o
   5   3   1       21.76       31.35      0.92 o
   6   3   1      614.62      633.47      7.13 o
   7   3   1       61.67       53.67      1.83 o
   8   3   1       15.03       20.08      1.24 o
   9   3   1       71.79       64.52      2.26 o
  10   3   1      105.31      100.02      3.64 o
  11   3   1      378.41      365.14      8.66 o
  12   3   1        3.73        5.23      2.68 o
  13   3   1       95.23       88.53      8.82 o
  14   3   1        0.18       -3.26      3.26 o
 -13   4   1        0.32       -3.39      5.68 o
 -12   4   1       18.80       27.60      8.61 o
 -11   4   1      180.79      185.21      7.19 o
 -10   4   1       57.89       63.77      3.99 o
  -9   4   1       56.67       58.33      3.68 o
  -8   4   1      141.90      154.06      4.11 o
  -7   4   1        1.20        1.41      1.38 o
  -6   4   1      192.73      197.73      3.67 o
  -5   4   1        1.53        1.44      0.83 o
  -4   4   1     2853.16     3021.26     32.32 o
  -3   4   1      398.43      419.98      4.74 o
  -2   4   1      188.01      166.79      2.40 o
  -1   4   1      103.29       92.03      1.65 o
   0   4   1     1308.57     1511.76     26.64 o
   1   4   1     2054.86     1899.70     60.44 o
   2   4   1     2346.59     2617.01     82.82 o
   3   4   1     8215.05     9035.83    100.75 o
   4   4   1     4578.87     4660.43     49.46 o
   5   4   1      658.57      762.66      7.77 o
   6   4   1      189.14      218.42      2.77 o
   7   4   1      297.97      307.19      4.00 o
   8   4   1        0.48       -0.78      0.78 o
   9   4   1       22.90       22.75      1.87 o
  10   4   1       68.78       69.15      3.07 o
  11   4   1       43.62       42.06      3.16 o
  12   4   1        2.83        3.28      2.50 o
  13   4   1      141.39      136.09      7.52 o
  14   4   1       64.48       72.10      5.41 o
 -13   5   1        5.06       -0.38      6.25 o
 -12   5   1       71.40       80.39      8.59 o
 -11   5   1      148.00      159.35      8.01 o
 -10   5   1      152.82      164.04      6.31 o
  -9   5   1       17.84       14.72      2.73 o
  -8   5   1      115.91      125.82      4.28 o
  -7   5   1      135.84      122.47      3.97 o
  -6   5   1        0.52       -1.12      1.23 o
  -5   5   1      176.68      176.39      3.68 o
  -4   5   1       19.57       23.29      1.35 o
  -3   5   1     1112.09     1077.40     13.53 o
  -2   5   1        0.56        1.82      0.77 o
  -1   5   1     2000.83     1950.22     25.43 o
   0   5   1      529.96      548.52     10.12 o
   1   5   1       91.96       82.41      4.91 o
   2   5   1     2306.28     2428.23     77.41 o
   3   5   1      457.96      539.82      9.94 o
   4   5   1       53.26       78.22      1.37 o
   5   5   1      943.06      909.49      9.52 o
   6   5   1       16.77       13.84      1.04 o
   7   5   1      563.11      568.69      6.52 o
   8   5   1      301.66      302.67      4.09 o
   9   5   1      175.94      169.01      3.70 o
  10   5   1        1.03        0.83      1.77 o
  11   5   1      478.53      477.05      9.31 o
  12   5   1      172.88      177.73      6.12 o
  13   5   1       11.46        8.61      3.35 o
  14   5   1       63.61       69.28      5.30 o
 -12   6   1       62.33       84.21      9.16 o
 -11   6   1        9.18       14.98      5.96 o
 -10   6   1      329.48      366.29     14.05 o
  -9   6   1       78.75       81.54      5.38 o
  -8   6   1        0.47       -1.88      1.88 o
  -7   6   1      245.86      259.64      6.16 o
  -6   6   1       52.72       51.46      2.34 o
  -5   6   1       24.55       17.65      1.49 o
  -4   6   1      106.98      100.63      2.54 o
  -3   6   1      933.59      955.53     13.13 o
  -2   6   1      114.88       85.80      2.18 o
  -1   6   1      440.16      397.96      5.14 o
   0   6   1     3443.76     3361.53     47.44 o
   1   6   1      784.15      764.98     26.32 o
   2   6   1     1096.35     1028.50     34.46 o
   3   6   1      358.11      276.77     11.50 o
   4   6   1       28.39       37.67      1.09 o
   5   6   1       68.33       79.38      1.67 o
   6   6   1       60.90       56.63      1.48 o
   7   6   1      384.42      390.45      6.63 o
   8   6   1      594.44      593.75      7.87 o
   9   6   1        8.47        3.52      1.54 o
  10   6   1      145.54      149.22      4.07 o
  11   6   1        2.39        0.35      2.00 o
  12   6   1       59.49       62.57      3.88 o
  13   6   1       27.31       27.22      5.48 o
  14   6   1       15.89       14.42      3.73 o
 -12   7   1        0.61        5.82      6.11 o
 -11   7   1       55.86       53.96      7.82 o
 -10   7   1       11.35       15.79      5.63 o
  -9   7   1       60.70       61.45      5.09 o
  -8   7   1       12.94       10.87      2.79 o
  -7   7   1       58.50       56.96      3.62 o
  -6   7   1      216.68      206.69      6.25 o
  -5   7   1       41.79       34.55      1.95 o
  -4   7   1       91.06       88.21      2.49 o
  -3   7   1      203.08      205.79      3.70 o
  -2   7   1       59.06       50.81      1.63 o
  -1   7   1      336.68      335.73      4.95 o
   0   7   1     2139.33     2154.67     28.01 o
   1   7   1     3292.10     3125.92     99.82 o
   2   7   1      752.25      646.63     23.26 o
   3   7   1      172.53      170.83      8.68 o
   4   7   1      269.96      270.50      7.07 o
   5   7   1       24.36       28.74      0.95 o
   6   7   1       33.43       33.70      1.17 o
   7   7   1       87.41       93.04      2.18 o
   8   7   1      494.04      507.92      6.91 o
   9   7   1      116.62      123.08      3.75 o
  10   7   1      121.64      123.99      3.75 o
  11   7   1       24.41       18.35      2.27 o
  12   7   1       32.20       30.63      3.16 o
  13   7   1       64.04       75.67      4.37 o
  14   7   1        9.89       10.03      3.56 o
 -11   8   1        9.78        4.10      5.92 o
 -10   8   1       12.81       15.03      5.82 o
  -9   8   1        6.05        8.54      5.25 o
  -8   8   1       20.21       27.66      4.16 o
  -7   8   1       41.00       39.55      3.41 o
  -6   8   1       74.67       77.12      3.92 o
  -5   8   1       12.13        8.04      1.93 o
  -4   8   1      174.00      172.94      5.91 o
  -3   8   1       32.67       22.67      1.75 o
  -2   8   1       11.82        8.46      1.13 o
  -1   8   1     1102.92     1153.33     17.19 o
   0   8   1       66.13       61.42      1.50 o
   1   8   1     2452.82     2370.55     51.96 o
   2   8   1     1858.36     1785.69     58.97 o
   3   8   1       10.52       10.83      3.43 o
   4   8   1      358.11      371.09     15.42 o
   5   8   1       64.99       63.19      1.45 o
   6   8   1        1.41        2.04      0.73 o
   7   8   1       83.73       72.85      1.97 o
   8   8   1      379.18      388.38      6.06 o
   9   8   1      337.12      352.16      6.37 o
  10   8   1       13.41       15.80      1.99 o
  11   8   1       12.36        7.11      2.37 o
  12   8   1      197.18      197.88      8.09 o
  13   8   1        0.78        2.82      2.69 o
  14   8   1       15.38       12.04      3.65 o
 -10   9   1       43.01       48.23      7.59 o
  -9   9   1        9.69       -0.48      5.15 o
  -8   9   1       68.82       78.53      7.68 o
  -7   9   1      118.76      124.22      5.58 o
  -6   9   1       34.25       32.34      3.08 o
  -5   9   1      175.52      180.29      5.22 o
  -4   9   1       17.90       12.96      2.20 o
  -3   9   1      560.73      553.75     10.43 o
  -2   9   1      239.30      225.00      4.98 o
  -1   9   1       82.74       84.03      2.59 o
   0   9   1       72.87       70.96      1.91 o
   1   9   1       90.72       95.60      3.11 o
   2   9   1      326.71      298.47     13.70 o
   3   9   1      186.61      172.55     10.07 o
   4   9   1      172.90      187.05     10.40 o
   5   9   1      115.65      118.33      8.30 o
   6   9   1       19.80       15.74      1.12 o
   7   9   1      260.71      244.97      4.35 o
   8   9   1       19.53       16.31      1.45 o
   9   9   1      399.37      397.04      7.49 o
  10   9   1       79.05       79.58      3.88 o
  11   9   1        7.38        9.89      2.21 o
  12   9   1      129.10      133.86      5.32 o
  13   9   1       32.29       34.70      3.53 o
  -9  10   1       88.21       91.70      8.87 o
  -8  10   1        0.49       -4.68      4.68 o
  -7  10   1        3.88        3.25      3.52 o
  -6  10   1        8.33        9.71      3.34 o
  -5  10   1      170.97      171.37      7.15 o
  -4  10   1       55.98       57.17      2.93 o
  -3  10   1      285.49      279.08      7.18 o
  -2  10   1      558.04      561.03     13.81 o
  -1  10   1        0.45        0.00      1.19 o
   0  10   1       76.79       69.82      2.25 o
   1  10   1       25.75       24.98      1.67 o
   2  10   1      289.02      254.45     13.03 o
   3  10   1      282.52      290.96     14.03 o
   4  10   1        2.99        2.67      3.91 o
   5  10   1       54.94       64.69      6.63 o
   6  10   1      379.17      357.23     16.35 o
   7  10   1      100.01       95.09      2.45 o
   8  10   1       57.78       59.21      2.45 o
   9  10   1        2.10        0.64      1.53 o
  10  10   1       61.27       68.73      2.99 o
  11  10   1       25.53       29.02      2.82 o
  12  10   1       29.75       27.80      4.13 o
  13  10   1       56.94       53.01      4.32 o
  -8  11   1       18.06       13.50      5.82 o
  -7  11   1       18.16        8.50      3.80 o
  -6  11   1        0.94        0.69      4.44 o
  -5  11   1       29.68       27.77      3.82 o
  -4  11   1      136.33      136.20      7.08 o
  -3  11   1        1.89       -2.56      2.56 o
  -2  11   1      259.91      256.82      6.60 o
  -1  11   1      432.77      435.73      8.33 o
   0  11   1        1.31        0.39      1.13 o
   1  11   1       75.56       67.79      2.44 o
   2  11   1       42.92       30.63      5.96 o
   3  11   1        6.42       -1.00      4.34 o
   4  11   1       11.91       11.59      4.96 o
   5  11   1       26.51       24.00      5.63 o
   6  11   1      449.20      454.26     31.33 o
   7  11   1        5.07        0.47      1.08 o
   8  11   1       67.14       71.95      2.40 o
   9  11   1       69.79       73.00      2.91 o
  10  11   1        0.42       -1.78      1.78 o
  11  11   1       24.65       21.73      2.60 o
  12  11   1        0.24        1.05      2.55 o
  -7  12   1        1.40       -3.36      3.49 o
  -6  12   1        1.04       -3.22      3.22 o
  -5  12   1       11.74        3.45      3.20 o
  -4  12   1       38.48       47.14      3.50 o
  -3  12   1      104.12      109.11      4.09 o
  -2  12   1       40.69       36.91      2.72 o
  -1  12   1      322.85      318.22      7.51 o
   0  12   1       19.86       22.45      1.68 o
   1  12   1        4.42        3.85      1.15 o
   2  12   1      342.40      333.34     12.03 o
   3  12   1        4.94        5.39      5.25 o
   4  12   1       34.74       29.39      6.30 o
   5  12   1       22.24       21.66      5.96 o
   6  12   1      127.43      117.09     10.16 o
   7  12   1       34.12       42.58      2.10 o
   8  12   1       15.65       14.46      1.59 o
   9  12   1       81.62       78.55      3.87 o
  10  12   1       15.12       17.66      2.28 o
  11  12   1       15.24       18.13      3.02 o
  12  12   1        2.19       -0.56      7.35 o
  -6  13   1        2.48       -0.63      3.31 o
  -5  13   1       23.40       23.21     10.57 o
  -4  13   1        3.47       -2.63      2.63 o
  -3  13   1        8.24        8.28      3.14 o
  -2  13   1       10.46        5.42      2.62 o
  -1  13   1       24.78       22.01      2.22 o
   0  13   1       11.04        8.84      2.01 o
   1  13   1      191.92      181.55      4.96 o
   4  13   1        3.21        3.53      5.49 o
   5  13   1        4.99        4.39      5.63 o
   6  13   1       43.20       36.31      7.16 o
   7  13   1       90.03       82.78      9.21 o
   8  13   1        7.32        9.86      2.00 o
   9  13   1       34.93       33.79      3.07 o
  10  13   1      110.64      106.12      5.36 o
  11  13   1       16.05       14.23      4.25 o
  -5  14   1       42.71       32.44      5.53 o
  -4  14   1       18.34       14.36      3.46 o
  -3  14   1       11.56        8.70      2.59 o
  -2  14   1       36.54       35.04      2.97 o
  -1  14   1        0.90       -4.91      4.91 o
   0  14   1        0.28        0.58      1.65 o
   1  14   1      138.92      135.87     10.64 o
   2  14   1       50.96       48.94      3.86 o
   4  14   1        0.94        3.77      6.25 o
   5  14   1       37.35       35.21      7.87 o
   6  14   1        9.96        7.20      6.20 o
   7  14   1       13.98       13.98      6.73 o
   8  14   1       20.18       24.15      3.13 o
   9  14   1        2.01        6.89      3.21 o
  10  14   1       36.81       27.80      4.39 o
  -3  15   1       54.78       55.53      5.39 o
  -2  15   1        2.99        1.96      4.06 o
  -1  15   1       25.79       25.73      3.63 o
   0  15   1       10.14        3.29      3.53 o
   1  15   1        1.97        1.29      3.05 o
   2  15   1        0.08        0.21      3.20 o
   5  15   1        0.46       -6.25      6.25 o
   6  15   1       22.00       15.31      7.49 o
   7  15   1        4.97        6.01      7.20 o
   8  15   1        2.03       -6.30      6.30 o
  -7 -14   2       68.03       67.65     10.07 o
  -6 -14   2       19.38        6.73      7.06 o
  -2 -14   2        4.48        3.86      2.72 o
  -1 -14   2        0.27       -2.26      2.26 o
   0 -14   2       66.68       62.39      4.41 o
   1 -14   2        1.13        0.14      4.48 o
   2 -14   2        7.97        8.26      2.99 o
  -9 -13   2       20.84       20.37      7.11 o
  -8 -13   2        1.55       -0.31      2.21 o
  -7 -13   2       44.59       43.70      8.11 o
  -6 -13   2      100.50       84.40      9.97 o
  -5 -13   2       12.83       16.08      7.06 o
  -2 -13   2       14.09       11.02      2.00 o
  -1 -13   2       29.17       21.91      2.71 o
   0 -13   2       21.32       19.77      2.19 o
   1 -13   2       46.03       42.33      2.96 o
   2 -13   2        0.30        0.66      2.67 o
   3 -13   2       63.97       68.42      4.72 o
   4 -13   2       58.35       60.19      4.78 o
 -10 -12   2       19.87       14.41      6.82 o
  -9 -12   2        1.45       -1.60      2.58 o
  -8 -12   2       40.33       34.95      6.82 o
  -7 -12   2       15.28       13.20      1.85 o
  -6 -12   2       21.31       30.87      6.87 o
  -5 -12   2       22.37       23.28      6.73 o
  -4 -12   2       56.35       67.79      8.54 o
  -2 -12   2        7.04        8.33      2.43 o
  -1 -12   2        1.39       -0.84      1.09 o
   0 -12   2        2.99        2.43      1.44 o
   1 -12   2        0.65       -0.93      1.53 o
   2 -12   2       15.00       14.19      2.43 o
   3 -12   2       22.36       25.05      2.94 o
   4 -12   2       96.01      110.00      6.80 o
   5 -12   2       45.75       41.27      8.04 o
   6 -12   2        4.31        8.43      7.18 o
 -11 -11   2       28.20       33.84      3.88 o
 -10 -11   2       51.53       42.56      3.37 o
  -9 -11   2       16.52       12.97      1.76 o
  -8 -11   2       40.62       45.23      2.28 o
  -7 -11   2       17.51       22.88      1.77 o
  -6 -11   2       11.75        8.35      5.30 o
  -5 -11   2       57.27       55.72      7.49 o
  -4 -11   2       22.60       10.40      5.58 o
  -2 -11   2       76.38       65.33      4.94 o
  -1 -11   2       70.83       64.57      2.42 o
   0 -11   2      139.71      128.47      3.20 o
   1 -11   2        6.06        3.70      1.63 o
   2 -11   2       69.86       75.10      3.25 o
   3 -11   2        5.02        2.90      1.89 o
   4 -11   2       16.22       11.20      3.16 o
   5 -11   2      107.08      116.42      6.39 o
   6 -11   2        7.63       12.23      3.71 o
   7 -11   2        4.35        4.87      5.06 o
 -12 -10   2       20.54       15.75      5.27 o
 -11 -10   2        0.98       -1.83      1.83 o
 -10 -10   2       74.26       76.04      4.17 o
  -9 -10   2      142.92      144.60      4.36 o
  -8 -10   2        6.22        7.74      1.66 o
  -7 -10   2      294.71      321.47      5.39 o
  -6 -10   2      173.55      184.12      4.55 o
  -5 -10   2        1.36        2.48      4.39 o
  -4 -10   2        0.50       -0.43      4.10 o
  -3 -10   2       43.26       43.70      6.35 o
  -2 -10   2      189.75      188.52      7.59 o
  -1 -10   2        1.94       -0.04      1.04 o
   0 -10   2      210.34      218.22      4.31 o
   1 -10   2      374.64      383.14      9.09 o
   2 -10   2        9.48        3.98      1.62 o
   3 -10   2        0.77       -1.26      1.65 o
   4 -10   2       11.22        8.87      2.29 o
   5 -10   2       64.13       64.92      4.76 o
   6 -10   2       46.78       40.62      4.54 o
   7 -10   2        4.75        5.53      3.82 o
   8 -10   2       19.96       23.57      6.20 o
 -13  -9   2       28.82       30.58      5.65 o
 -12  -9   2        3.44       -0.33      1.98 o
 -11  -9   2       33.84       36.19      2.62 o
 -10  -9   2       17.53       19.90      2.74 o
  -9  -9   2      177.48      187.82      5.08 o
  -8  -9   2       86.15       91.33      2.75 o
  -7  -9   2       81.82       91.91      2.51 o
  -6  -9   2      328.02      369.87      6.49 o
  -5  -9   2       49.27       63.97      4.16 o
  -4  -9   2        5.12        1.53      3.82 o
  -3  -9   2        3.52        4.63      4.10 o
  -2  -9   2      147.67      136.15     10.90 o
  -1  -9   2      418.19      429.09      7.61 o
   0  -9   2      149.37      146.85      4.29 o
   1  -9   2      781.10      799.91     12.67 o
   2  -9   2      207.43      199.02      4.42 o
   3  -9   2        0.62       -1.54      1.54 o
   4  -9   2       67.90       67.87      3.09 o
   5  -9   2       50.15       40.01      4.22 o
   6  -9   2       30.42       26.79      3.82 o
   7  -9   2        0.48       -2.86      4.32 o
   8  -9   2       16.76        8.64      5.53 o
   9  -9   2       18.84       18.89      6.30 o
 -13  -8   2       82.89       83.88      4.57 o
 -12  -8   2       22.78       18.14      2.49 o
 -11  -8   2      101.16       99.76      4.47 o
 -10  -8   2       79.21       78.71      3.34 o
  -9  -8   2       50.15       53.63      2.57 o
  -8  -8   2      154.36      175.17      3.65 o
  -7  -8   2       17.77       21.40      1.45 o
  -6  -8   2      388.82      432.97      6.63 o
  -5  -8   2      322.51      340.41      5.68 o
  -4  -8   2      100.00      111.26      8.11 o
  -3  -8   2      682.87      705.03     26.21 o
  -2  -8   2        1.14       -3.39      3.39 o
  -1  -8   2      443.65      456.63      7.90 o
   0  -8   2      137.83      126.15      3.03 o
   1  -8   2      390.94      390.62      9.21 o
   2  -8   2      741.26      770.31     20.31 o
   3  -8   2      166.15      167.19      5.33 o
   4  -8   2      123.86      112.20      3.93 o
   5  -8   2      288.94      276.03      6.69 o
   6  -8   2        3.26        5.59      2.44 o
   7  -8   2       11.88        9.18      3.46 o
   8  -8   2       25.81       16.94      5.58 o
   9  -8   2       29.17       29.58      6.63 o
  10  -8   2        2.64       -1.29      5.63 o
 -14  -7   2        0.54        0.62      3.20 o
 -13  -7   2       92.94       95.87      5.43 o
 -12  -7   2      209.20      215.70      5.83 o
 -11  -7   2       43.61       41.70      3.20 o
 -10  -7   2       98.44      107.08      3.79 o
  -9  -7   2       68.78       71.78      2.95 o
  -8  -7   2       16.42       16.15      1.44 o
  -7  -7   2       74.76       81.43      2.84 o
  -6  -7   2       59.15       52.61      1.77 o
  -5  -7   2      340.28      371.62      5.57 o
  -4  -7   2       52.82       57.61      1.54 o
  -3  -7   2     1125.49     1116.96     38.41 o
  -2  -7   2      743.54      713.08     25.83 o
  -1  -7   2      723.80      795.86     14.45 o
   0  -7   2      482.42      526.18      8.01 o
   1  -7   2       22.31       27.92      1.35 o
   2  -7   2      493.88      500.18      7.91 o
   3  -7   2      507.50      520.67     11.15 o
   4  -7   2       65.85       61.54      2.78 o
   5  -7   2      104.06       97.97      3.81 o
   6  -7   2       71.14       60.44      4.91 o
   7  -7   2        0.36       -2.13      2.13 o
   8  -7   2        1.41       -4.23      5.96 o
   9  -7   2       79.38       86.50      8.25 o
  10  -7   2       12.76       19.99      6.44 o
  11  -7   2        4.58        4.29      6.30 o
 -14  -6   2       20.61       19.58      3.73 o
 -13  -6   2       11.80        4.68      2.38 o
 -12  -6   2      121.72      121.33      4.48 o
 -11  -6   2      112.78      119.48      4.22 o
 -10  -6   2       28.40       32.13      2.45 o
  -9  -6   2      140.22      140.94      4.17 o
  -8  -6   2        0.80       -0.61      1.14 o
  -7  -6   2       82.96       69.99      2.13 o
  -6  -6   2       91.40       96.58      2.15 o
  -5  -6   2      355.24      334.29      4.19 o
  -4  -6   2     1011.60     1055.71     13.97 o
  -3  -6   2        6.50        8.64      0.90 o
  -2  -6   2     2513.22     2657.59     46.71 o
  -1  -6   2      349.89      355.17      6.10 o
   0  -6   2      334.39      325.80      5.15 o
   1  -6   2      413.92      414.88      6.07 o
   2  -6   2       52.76       50.95      1.66 o
   3  -6   2      237.37      235.00      4.32 o
   4  -6   2       21.68       15.66      1.27 o
   5  -6   2       91.09       93.13      3.55 o
   6  -6   2      283.81      285.12      7.69 o
   7  -6   2       10.36        4.64      2.43 o
   8  -6   2        6.57        8.20      2.68 o
   9  -6   2       45.86       44.60      4.54 o
  10  -6   2       33.06       35.78      6.77 o
  11  -6   2       58.37       61.78      8.25 o
  12  -6   2       16.11       14.03      6.87 o
 -14  -5   2       20.38       24.85      3.97 o
 -13  -5   2       14.33       12.89      2.91 o
 -12  -5   2       43.72       44.11      3.09 o
 -11  -5   2      258.55      268.49      6.37 o
 -10  -5   2       12.30       11.25      2.03 o
  -9  -5   2      321.95      302.95      8.16 o
  -8  -5   2        2.91        3.07      1.37 o
  -7  -5   2      847.39      873.33     10.95 o
  -6  -5   2      638.22      673.81      8.52 o
  -5  -5   2       59.13       62.52      1.42 o
  -4  -5   2     1467.24     1537.23     17.57 o
  -3  -5   2       75.26       63.12      1.41 o
  -2  -5   2     1948.87     2192.49     38.56 o
  -1  -5   2     3188.97     3477.99     53.50 o
   0  -5   2      838.34      922.76     13.90 o
   1  -5   2       82.90       67.97      1.52 o
   2  -5   2      472.70      458.20      7.87 o
   3  -5   2       62.07       70.16      1.88 o
   4  -5   2       36.69       41.04      1.81 o
   5  -5   2        2.96        0.76      1.20 o
   6  -5   2      700.34      709.22     11.66 o
   7  -5   2       33.61       33.14      2.51 o
   8  -5   2      110.92      112.61      4.34 o
   9  -5   2      177.55      213.05      8.52 o
  10  -5   2        9.82        3.60      3.66 o
  11  -5   2       60.77       72.37      8.40 o
  12  -5   2        0.61       -5.68      5.68 o
 -14  -4   2        1.57        2.48      3.30 o
 -13  -4   2       99.56       92.67      5.69 o
 -12  -4   2       11.97       11.15      2.41 o
 -11  -4   2       62.34       60.01      3.18 o
 -10  -4   2      123.64      122.27      4.06 o
  -9  -4   2       44.27       36.57      2.31 o
  -8  -4   2        5.73        5.71      1.67 o
  -7  -4   2      861.74      836.05      9.21 o
  -6  -4   2      640.11      607.01      7.77 o
  -5  -4   2       29.43       26.18      0.88 o
  -4  -4   2      114.79      114.06      1.88 o
  -3  -4   2      447.12      491.65      5.87 o
  -2  -4   2      124.05      102.82      2.45 o
  -1  -4   2     3461.87     3740.73     57.43 o
   0  -4   2     3053.40     3057.11     52.61 o
   1  -4   2       10.16       10.43      0.85 o
   2  -4   2       21.09       36.53      1.20 o
   3  -4   2      635.17      567.94      7.64 o
   4  -4   2       13.90       13.41      1.07 o
   5  -4   2       79.82       90.07      2.57 o
   6  -4   2     1554.38     1521.04     23.46 o
   7  -4   2      225.73      220.10      5.46 o
   8  -4   2      318.40      322.47      7.36 o
   9  -4   2       27.20       31.08      3.21 o
  10  -4   2      324.56      314.76      8.85 o
  11  -4   2        0.64       -5.06      6.20 o
  12  -4   2       14.53        4.39      5.82 o
  13  -4   2        2.67       -5.92      6.01 o
 -14  -3   2       63.03       68.33      5.30 o
 -13  -3   2        0.20       -2.52      2.52 o
 -12  -3   2       20.40       15.97      2.83 o
 -11  -3   2      100.83      103.83      4.05 o
 -10  -3   2       35.42       34.64      2.51 o
  -9  -3   2       22.57       22.90      2.98 o
  -8  -3   2      203.25      207.82      4.12 o
  -7  -3   2     1458.30     1556.91     19.82 o
  -6  -3   2      500.82      563.34      6.41 o
  -5  -3   2     2780.89     3004.88     29.21 o
  -4  -3   2      216.78      190.87      2.57 o
  -3  -3   2      102.49       95.72      1.27 o
  -2  -3   2        4.99        4.73      0.38 o
  -1  -3   2        8.27        1.70      0.38 o
   0  -3   2     3969.35     4321.11     66.39 o
   1  -3   2     8693.10     9595.11    108.63 o
   2  -3   2     1679.02     1982.49     22.83 o
   3  -3   2     1193.25     1273.87     14.17 o
   4  -3   2      121.20       98.19      2.11 o
   5  -3   2      143.09      151.67      2.83 o
   6  -3   2      448.94      434.92      7.02 o
   7  -3   2      532.75      534.88     10.10 o
   8  -3   2       54.23       55.08      2.86 o
   9  -3   2        5.20        4.79      2.50 o
  10  -3   2       64.27       66.12      4.14 o
  11  -3   2       63.55       63.93      4.36 o
  12  -3   2        6.10        4.69      3.96 o
  13  -3   2       10.55        4.37      5.53 o
 -14  -2   2       23.20       25.52      5.04 o
 -13  -2   2       37.87       27.78      4.12 o
 -12  -2   2        6.98        4.92      2.33 o
 -11  -2   2      398.34      408.56      7.56 o
 -10  -2   2       50.67       46.82      3.65 o
  -9  -2   2       82.81       76.75      2.70 o
  -8  -2   2      115.35      110.86      2.76 o
  -7  -2   2      802.04      765.01      9.52 o
  -6  -2   2      932.27     1026.50     12.22 o
  -5  -2   2      457.88      439.42      4.99 o
  -4  -2   2     2105.41     2213.32     22.61 o
  -3  -2   2       14.70        7.98      0.40 o
  -2  -2   2       73.25       99.21      1.32 o
  -1  -2   2      415.36      619.68      7.15 o
   0  -2   2     5923.16     7176.22     81.70 o
   1  -2   2    23273.08    27090.68    286.08 o
   2  -2   2       41.12       45.12      1.15 o
   3  -2   2      774.73      688.62      7.93 o
   4  -2   2       75.05       62.59      1.59 o
   5  -2   2       70.42       59.99      1.89 o
   6  -2   2       35.64       23.56      1.45 o
   7  -2   2       47.33       36.14      1.99 o
   8  -2   2      506.99      475.78      9.32 o
   9  -2   2       29.07       29.33      2.87 o
  10  -2   2       81.46       82.85      4.33 o
  11  -2   2      174.23      184.12      6.66 o
  12  -2   2       26.81       28.29      4.66 o
  13  -2   2       44.63       50.62      5.16 o
 -14  -1   2      106.43      104.34     12.80 o
 -13  -1   2       76.77       62.02      4.96 o
 -12  -1   2        5.03       -1.06      2.61 o
 -11  -1   2      316.51      304.69      7.57 o
 -10  -1   2      268.98      267.93      6.84 o
  -9  -1   2        3.43        1.11      1.50 o
  -8  -1   2        0.81        0.37      1.22 o
  -7  -1   2      392.07      415.10      5.69 o
  -6  -1   2      622.65      639.64      8.01 o
  -5  -1   2       18.29       28.42      0.95 o
  -4  -1   2     3946.71     3894.12     41.61 o
  -3  -1   2     4757.72     5275.65     53.09 o
  -2  -1   2     2442.72     2923.33     28.08 o
  -1  -1   2        3.44        3.43      0.24 o
   0  -1   2    13934.03    16223.87    250.87 o
   1  -1   2    26406.83    30994.17    312.60 o
   2  -1   2      958.10     1057.48     13.94 o
   3  -1   2        0.83        2.76      0.48 o
   4  -1   2      790.63      789.31      9.07 o
   5  -1   2      147.59      130.65      2.47 o
   6  -1   2      605.79      653.31      9.67 o
   7  -1   2      327.26      316.03      5.97 o
   8  -1   2       61.75       61.88      2.55 o
   9  -1   2      156.10      157.08      5.35 o
  10  -1   2        2.43       -1.06      2.24 o
  11  -1   2      268.55      274.49      8.01 o
  12  -1   2      141.35      159.93      6.66 o
  13  -1   2       15.04       12.81      3.77 o
  14  -1   2       10.58        0.14      4.62 o
 -14   0   2        1.49       -1.60      4.45 o
 -13   0   2       62.55       56.59      5.96 o
 -12   0   2       30.92       20.60      3.42 o
 -11   0   2       61.39       63.51      6.47 o
 -10   0   2      361.68      346.75      8.75 o
  -9   0   2      208.43      194.52      4.65 o
  -8   0   2       51.65       48.55      2.16 o
  -7   0   2       76.34       76.08      2.18 o
  -6   0   2      700.62      744.78      9.23 o
  -5   0   2      248.18      224.36      3.10 o
  -4   0   2      286.58      268.88      3.43 o
  -3   0   2     6613.75     6518.58     63.20 o
  -2   0   2        3.37       13.02      0.75 o
  -1   0   2     1548.51     1414.77     14.73 o
   0   0   2     5351.65     5087.94     51.70 o
   1   0   2      313.68      289.97      3.26 o
   2   0   2     1233.83     1575.92     16.41 o
   3   0   2     1166.47     1282.53     12.87 o
   4   0   2      101.92       70.65      1.46 o
   5   0   2     1015.88      986.32     10.22 o
   6   0   2      187.33      224.49      3.61 o
   7   0   2      926.76      896.42     11.98 o
   8   0   2      570.57      571.94      8.86 o
   9   0   2      203.54      221.40      5.53 o
  10   0   2       93.63       95.78      4.47 o
  11   0   2       51.94       51.83      3.80 o
  12   0   2       93.78      109.26      5.47 o
  13   0   2        5.88        8.31      5.32 o
  14   0   2        3.58       -3.18      4.50 o
 -14   1   2       36.49       37.61      5.87 o
 -13   1   2        2.16        4.96      5.77 o
 -12   1   2       20.55       18.04      3.30 o
 -11   1   2        1.12        1.38      2.19 o
 -10   1   2       39.28       37.12      4.34 o
  -9   1   2       70.86       70.30      3.37 o
  -8   1   2       14.90       18.24      1.91 o
  -7   1   2      274.05      257.04      4.62 o
  -6   1   2      129.66      140.84      2.79 o
  -5   1   2        7.88       -0.52      0.60 o
  -4   1   2     3995.70     4476.54     43.72 o
  -3   1   2     5616.49     6226.59     63.07 o
  -2   1   2    43573.02    52571.64    531.54 o
  -1   1   2      748.90      656.15      6.91 o
   0   1   2     3522.56     5937.40     62.69 o
   1   1   2      444.66      425.25      4.86 o
   2   1   2      455.83      474.97      4.88 o
   3   1   2       56.85       46.74      0.92 o
   4   1   2      519.94      522.59      5.58 o
   5   1   2      320.43      275.18      3.65 o
   6   1   2        1.19        0.36      0.50 o
   7   1   2      449.18      440.21      6.49 o
   8   1   2     3112.41     3063.18     40.30 o
   9   1   2       10.55       10.58      1.61 o
  10   1   2        1.40       -1.70      1.70 o
  11   1   2       24.29       23.78      3.13 o
  12   1   2       40.01       46.00      3.96 o
  13   1   2        4.72       -3.74      3.91 o
  14   1   2        0.05        1.88      4.62 o
 -14   2   2       17.30        8.41      5.12 o
 -13   2   2       34.73       40.07      7.49 o
 -12   2   2        0.26       -2.65      2.65 o
 -11   2   2        3.48        0.97      2.56 o
 -10   2   2      107.68      106.86      3.76 o
  -9   2   2      371.63      352.57      6.76 o
  -8   2   2       19.71       18.94      1.83 o
  -7   2   2      502.90      470.25      7.40 o
  -6   2   2      490.35      455.17      6.57 o
  -5   2   2       96.14       95.42      1.85 o
  -4   2   2     4497.61     4598.24     46.87 o
  -3   2   2      587.88      594.79      6.50 o
  -2   2   2     4024.90     5027.01     53.49 o
  -1   2   2      562.99      628.67      7.35 o
   0   2   2      738.21     1721.50     17.43 o
   1   2   2     1725.34     2095.62     21.13 o
   2   2   2      107.07       93.21      1.15 o
   3   2   2      559.97      655.76      6.38 o
   4   2   2        2.70        1.61      0.44 o
   5   2   2      963.06      978.63      9.99 o
   6   2   2     2431.83     2456.69     25.45 o
   7   2   2       72.96       56.36      1.55 o
   8   2   2     2909.95     2871.08     35.42 o
   9   2   2       57.50       58.85      2.34 o
  10   2   2      317.97      301.56      6.45 o
  11   2   2       93.55       97.85      4.11 o
  12   2   2       15.89       14.49      3.29 o
  13   2   2       26.63       28.25      6.66 o
  14   2   2        2.13        2.23      4.57 o
 -13   3   2       32.76       41.57      5.31 o
 -12   3   2       22.14       19.89      5.65 o
 -11   3   2        1.74        2.95      2.53 o
 -10   3   2      108.02       99.18      4.16 o
  -9   3   2      298.66      297.52      6.48 o
  -8   3   2      122.53      133.96      3.37 o
  -7   3   2      132.06      118.84      3.09 o
  -6   3   2     1827.01     1729.05     21.87 o
  -5   3   2     1777.32     1897.34     26.75 o
  -4   3   2      368.20      472.38      6.04 o
  -3   3   2     1672.06     1732.57     18.86 o
  -2   3   2        2.90        4.38      0.49 o
  -1   3   2       80.18       66.72      1.03 o
   0   3   2       49.93      185.22      2.58 o
   1   3   2      888.79      622.34      8.22 o
   2   3   2     2110.50     2420.33     25.79 o
   3   3   2      182.77      184.66      2.02 o
   4   3   2     2162.06     2345.75     21.90 o
   5   3   2      174.58      205.45      2.82 o
   6   3   2     1178.08     1174.46     12.54 o
   7   3   2      587.61      573.68      7.03 o
   8   3   2      696.54      699.79      9.62 o
   9   3   2      307.21      323.65      6.69 o
  10   3   2     1025.61     1004.96     16.35 o
  11   3   2       10.05        7.51      2.59 o
  12   3   2       67.72       61.75      4.50 o
  13   3   2        4.40        1.90      3.91 o
  14   3   2       24.05       21.62      4.09 o
 -13   4   2        8.26        3.82      4.33 o
 -12   4   2       55.46       59.23      5.36 o
 -11   4   2       13.20        7.92      3.04 o
 -10   4   2      203.74      202.73      6.72 o
  -9   4   2       37.32       27.43      2.57 o
  -8   4   2       20.43       23.53      1.82 o
  -7   4   2       79.80       74.79      2.53 o
  -6   4   2     1221.34     1247.27     14.20 o
  -5   4   2     2549.92     2361.47     25.99 o
  -4   4   2     1015.18     1042.01     12.48 o
  -3   4   2      102.83       84.37      1.60 o
  -2   4   2     1170.54     1248.22     14.44 o
  -1   4   2     1065.80     1144.43     13.02 o
   0   4   2     1153.74     1013.06     13.28 o
   1   4   2     3878.14     4573.34     70.20 o
   2   4   2     6049.29     5942.71     76.08 o
   3   4   2     5276.10     5832.83     65.52 o
   4   4   2     2312.79     2769.46     25.49 o
   5   4   2      890.00      758.21     11.16 o
   6   4   2       21.81       29.61      1.09 o
   7   4   2      483.24      501.92      5.94 o
   8   4   2      184.67      175.36      2.90 o
   9   4   2       24.80       24.68      1.70 o
  10   4   2       26.73       26.68      2.38 o
  11   4   2       83.39       78.82      3.53 o
  12   4   2       41.08       35.99      3.34 o
  13   4   2       34.62       35.09      4.21 o
  14   4   2       15.22        9.29      5.59 o
 -13   5   2       16.15       20.32      6.82 o
 -12   5   2       10.62        2.91      5.44 o
 -11   5   2       20.99       14.85      3.27 o
 -10   5   2       89.71       82.40      4.48 o
  -9   5   2       31.35       29.63      3.82 o
  -8   5   2        1.20       -1.52      1.52 o
  -7   5   2      116.71      122.22      3.51 o
  -6   5   2      117.66      119.94      2.82 o
  -5   5   2     1305.58     1398.69     16.71 o
  -4   5   2     3657.81     3651.49     38.88 o
  -3   5   2       58.82       51.82      1.39 o
  -2   5   2      388.56      393.64      5.22 o
  -1   5   2      109.70       93.87      3.25 o
   0   5   2       35.83       59.70      1.75 o
   1   5   2      176.30      203.15      4.11 o
   2   5   2      417.27      411.97      7.72 o
   3   5   2     7986.92     8949.61    106.46 o
   4   5   2       33.00       29.95      0.91 o
   5   5   2      344.55      339.07      6.16 o
   6   5   2     1245.38     1240.73     13.07 o
   7   5   2       85.13       68.78      1.62 o
   8   5   2      334.81      369.23      4.86 o
   9   5   2       49.24       54.14      2.39 o
  10   5   2      110.82      111.30      3.88 o
  11   5   2        3.92        1.12      2.05 o
  12   5   2       51.56       43.54      3.54 o
  13   5   2      153.00      149.56      6.84 o
  14   5   2        6.76        6.23      3.54 o
 -12   6   2      112.85      104.53      9.83 o
 -11   6   2       34.95       37.12      6.87 o
 -10   6   2        4.60        0.00      3.49 o
  -9   6   2      117.44      112.77      5.03 o
  -8   6   2      143.03      139.43      4.62 o
  -7   6   2        3.86        0.76      1.75 o
  -6   6   2      102.00      102.03      3.22 o
  -5   6   2       49.33       58.28      2.22 o
  -4   6   2      291.30      292.52      4.92 o
  -3   6   2      711.64      681.13      9.66 o
  -2   6   2      678.03      685.13      9.48 o
  -1   6   2       52.34       46.30      1.18 o
   0   6   2        1.39        6.14      0.81 o
   1   6   2      231.45      199.23      4.18 o
   2   6   2       46.72       49.09      3.96 o
   3   6   2      786.70      816.04     14.81 o
   4   6   2      365.03      260.08      3.56 o
   5   6   2       29.47       24.56      0.87 o
   6   6   2     1294.28     1278.29     15.24 o
   7   6   2      930.76      952.23     11.79 o
   8   6   2        6.77        4.15      1.25 o
   9   6   2      306.27      301.40      6.63 o
  10   6   2        0.01       -0.34      1.62 o
  11   6   2      130.31      128.22      4.46 o
  12   6   2        0.19       -1.00      2.30 o
  13   6   2       85.36       87.52      5.35 o
  14   6   2       50.78       55.80      4.87 o
 -12   7   2        6.33        3.10      6.15 o
 -11   7   2       18.46        9.49      5.82 o
 -10   7   2       19.12       23.28      6.11 o
  -9   7   2       43.26       44.00      5.44 o
  -8   7   2      311.42      327.16     10.85 o
  -7   7   2      153.70      144.80      5.50 o
  -6   7   2       61.35       72.34      3.14 o
  -5   7   2       71.16       59.75      2.37 o
  -4   7   2       75.12       82.01      2.57 o
  -3   7   2      706.06      707.84     10.04 o
  -2   7   2       88.84       90.95      2.45 o
  -1   7   2       74.83       50.24      1.53 o
   0   7   2     1289.79     1386.16     19.82 o
   1   7   2      256.51      291.08      5.83 o
   2   7   2      313.50      353.15     14.03 o
   3   7   2       30.11       26.10      3.67 o
   4   7   2      712.71      781.24     11.31 o
   5   7   2      286.24      254.04      3.42 o
   6   7   2      118.09      104.08      2.18 o
   7   7   2      791.63      781.24     10.57 o
   8   7   2      128.15      117.93      2.94 o
   9   7   2       86.16       83.78      2.94 o
  10   7   2      152.41      161.11      4.20 o
  11   7   2       23.20       25.33      3.30 o
  12   7   2       10.61        7.24      2.60 o
  13   7   2        6.81        7.87      3.84 o
  14   7   2       58.46       57.35      4.90 o
 -11   8   2        0.09       -3.91      5.20 o
 -10   8   2       29.75       32.78      6.49 o
  -9   8   2        3.57       -0.05      4.72 o
  -8   8   2       95.44      104.92      6.26 o
  -7   8   2      345.04      344.38     10.98 o
  -6   8   2        8.12        7.20      2.30 o
  -5   8   2      185.61      199.46      5.89 o
  -4   8   2       96.21       82.07      3.62 o
  -3   8   2       19.88       24.97      1.89 o
  -2   8   2       11.88       10.93      1.18 o
  -1   8   2      106.59       79.46      1.97 o
   0   8   2     1302.94     1270.36     16.73 o
   1   8   2       23.90       25.62      1.43 o
   3   8   2      719.74      733.00     26.31 o
   4   8   2       31.86       29.44      2.65 o
   5   8   2      154.98      163.25      2.55 o
   6   8   2       37.14       38.30      1.29 o
   7   8   2      120.90      125.50      2.88 o
   8   8   2      152.46      161.68      3.64 o
   9   8   2        3.43        3.74      1.55 o
  10   8   2      201.00      203.87      4.79 o
  11   8   2       32.53       25.43      2.47 o
  12   8   2        0.39       -0.48      2.73 o
  13   8   2        4.97        3.30      2.71 o
  14   8   2       21.13       25.93      4.07 o
 -10   9   2        5.04        3.48      5.44 o
  -9   9   2       25.92       15.27      5.82 o
  -8   9   2        3.42        6.35      5.01 o
  -7   9   2      335.71      353.44      9.59 o
  -6   9   2       20.93       24.82      3.89 o
  -5   9   2        3.46        1.91      2.08 o
  -4   9   2      226.25      229.13      6.36 o
  -3   9   2      124.29      124.95      3.79 o
  -2   9   2        1.15       -1.20      1.20 o
  -1   9   2      537.42      539.78      8.64 o
   0   9   2        3.32        4.23      0.87 o
   1   9   2      485.54      488.49      8.26 o
   2   9   2      351.63      312.90     13.94 o
   3   9   2     1494.78     1456.19     49.18 o
   4   9   2      757.31      779.22     28.46 o
   5   9   2        6.60        4.79      0.88 o
   6   9   2       50.59       54.97      1.72 o
   7   9   2       67.57       61.75      2.11 o
   8   9   2      300.73      300.93      5.35 o
   9   9   2       14.65       13.75      1.89 o
  10   9   2       49.36       47.20      2.64 o
  11   9   2       88.96       81.65      4.41 o
  12   9   2        4.82        3.81      2.60 o
  13   9   2       32.67       36.79      3.57 o
  14   9   2        0.09       -0.13      4.10 o
 -10  10   2       14.21       13.60      6.30 o
  -9  10   2       44.35       43.22      6.97 o
  -8  10   2      138.49      134.36     10.21 o
  -7  10   2      142.02      139.45      7.37 o
  -6  10   2        0.66       -1.62      2.28 o
  -5  10   2       82.90       84.17      4.19 o
  -4  10   2      142.70      139.73      4.92 o
  -3  10   2      182.93      185.59      5.45 o
  -2  10   2       12.11       14.84      1.64 o
  -1  10   2      375.23      324.15      6.40 o
   0  10   2      264.43      248.54      4.95 o
   1  10   2      410.59      412.43      7.18 o
   2  10   2      136.58      121.05      9.07 o
   3  10   2      426.18      398.06     17.18 o
   4  10   2      925.19      877.05     32.00 o
   5  10   2      249.33      232.44     12.31 o
   6  10   2       29.13       25.91      1.83 o
   7  10   2      317.08      267.68      4.65 o
   8  10   2       22.29       23.42      1.90 o
   9  10   2       17.94       18.27      2.27 o
  10  10   2        3.24        2.69      1.74 o
  11  10   2       80.89       87.23      4.09 o
  12  10   2       39.62       40.69      3.79 o
  13  10   2        2.55        2.37      2.91 o
  -9  11   2       15.17        9.49      5.96 o
  -8  11   2       37.97       45.51      6.92 o
  -7  11   2        1.55        2.73      5.08 o
  -6  11   2       17.24        7.45      3.53 o
  -5  11   2       45.04       54.90      3.64 o
  -4  11   2        0.37       -1.06      2.23 o
  -3  11   2      308.82      310.98      7.85 o
  -2  11   2       20.42       19.64      2.17 o
  -1  11   2      296.68      280.85      5.88 o
   0  11   2       28.56       30.26      1.78 o
   1  11   2       41.81       36.14      1.58 o
   2  11   2      362.82      366.90     17.09 o
   3  11   2       11.11       11.45      4.82 o
   4  11   2      302.47      278.26     14.17 o
   5  11   2      377.51      353.73     16.61 o
   6  11   2      141.13      134.33      3.86 o
   7  11   2       78.09       64.64      2.25 o
   8  11   2        2.31       -0.10      1.17 o
   9  11   2       30.47       36.51      2.17 o
  10  11   2        9.00        7.93      2.07 o
  11  11   2       13.70       11.24      2.42 o
  12  11   2       34.91       30.86      3.89 o
  13  11   2        4.60        3.64      3.39 o
  -8  12   2        0.06       -3.58      4.82 o
  -7  12   2       11.51       16.77      4.18 o
  -6  12   2       18.86       14.38      3.85 o
  -5  12   2        0.82       -2.23      3.03 o
  -4  12   2        0.14       -0.23      2.72 o
  -3  12   2       88.54       88.83      5.34 o
  -2  12   2      139.04      139.53      4.70 o
  -1  12   2        7.60        9.37      1.85 o
   0  12   2      196.69      196.17      4.43 o
   1  12   2       32.49       37.81      1.67 o
   2  12   2       27.87       22.76      2.58 o
   3  12   2      187.97      207.47     12.64 o
   4  12   2        0.00        0.76      4.53 o
   5  12   2      145.88      128.68     10.16 o
   6  12   2      112.96       96.51      4.35 o
   7  12   2       12.48       11.44      1.53 o
   8  12   2       66.99       62.32      2.25 o
   9  12   2        0.49       -0.95      1.46 o
  10  12   2        1.48       -1.79      1.79 o
  11  12   2        9.16       10.37      2.31 o
  12  12   2       50.82       57.07      4.79 o
  -6  13   2       15.42       11.63      3.92 o
  -5  13   2       17.60       14.60      3.67 o
  -4  13   2        0.44       -2.07      2.87 o
  -3  13   2        0.34       -0.32      2.68 o
  -2  13   2      161.43      156.62      5.20 o
  -1  13   2       75.89       81.52      3.63 o
   0  13   2       73.41       75.92      2.82 o
   1  13   2      115.97      124.66      3.96 o
   2  13   2      245.73      251.80      9.97 o
   3  13   2       26.77        7.73      6.01 o
   4  13   2       29.08       23.71      6.49 o
   5  13   2        1.77       -4.20      4.91 o
   6  13   2       21.45       14.69      5.92 o
   7  13   2        0.50       -0.30      3.84 o
   8  13   2       56.26       53.74      2.61 o
   9  13   2       22.97       23.10      2.76 o
  10  13   2       60.81       59.04      4.09 o
  11  13   2       74.44       78.66      6.32 o
  -5  14   2        0.07       -2.99      3.13 o
  -4  14   2        0.12       -2.49      2.88 o
  -3  14   2        0.41       -2.30      2.30 o
  -2  14   2       32.33       33.95      3.49 o
  -1  14   2       83.46       90.13      4.72 o
   0  14   2        0.81        0.77      1.70 o
   1  14   2       15.02       17.47      2.19 o
   2  14   2      157.40      150.77      5.20 o
   4  14   2       33.56       11.35      6.63 o
   5  14   2        0.14       -1.81      5.77 o
   6  14   2        4.30        6.06      5.96 o
   7  14   2        7.59        5.25      6.06 o
   8  14   2        5.56        3.72      2.56 o
   9  14   2      115.31      137.69      5.52 o
  10  14   2       11.50       13.46      4.02 o
  -3  15   2       30.93       25.29      4.48 o
  -2  15   2       14.40       11.37      2.50 o
  -1  15   2        4.72        1.90      2.37 o
   0  15   2       23.84       19.70      4.34 o
   1  15   2        2.20       -0.10      3.01 o
   2  15   2      107.20       93.04      4.25 o
   5  15   2       31.50       17.27      7.54 o
   6  15   2        3.95       -2.77      6.35 o
   7  15   2        2.91        0.52      6.49 o
   8  15   2        1.53       -5.92      5.92 o
   9  15   2       60.15       83.20     10.69 o
  -1  16   2        4.22       -1.48      4.63 o
   6  16   2       12.58       -2.62      7.49 o
  -2 -14   3       15.75       11.02      3.72 o
  -1 -14   3       63.98       70.42      6.68 o
   0 -14   3        3.11       -0.05      4.48 o
   1 -14   3        5.03        8.35      5.15 o
  -8 -13   3       35.18        9.64      6.77 o
  -7 -13   3        3.09        0.33      2.23 o
  -6 -13   3       23.06       28.62      7.87 o
  -3 -13   3        3.58        5.70      1.72 o
  -2 -13   3        1.74       -1.59      1.87 o
  -1 -13   3       36.10       37.66      3.39 o
   0 -13   3       44.96       46.09      3.98 o
   1 -13   3        1.51       -0.59      2.14 o
   2 -13   3       34.51       33.50      3.16 o
   3 -13   3        8.34        8.83      4.06 o
 -10 -12   3       15.18        8.21      6.68 o
  -9 -12   3        0.90        1.57      5.92 o
  -8 -12   3        4.23        0.97      3.67 o
  -7 -12   3       57.69       44.55      7.35 o
  -6 -12   3        0.00       -0.19      1.49 o
  -5 -12   3      281.27      278.24     16.13 o
  -3 -12   3        0.16        0.39      1.50 o
  -2 -12   3       77.50       77.73      3.88 o
  -1 -12   3       48.09       49.42      2.18 o
   0 -12   3        3.43        0.79      1.50 o
   1 -12   3       20.00       24.22      3.55 o
   2 -12   3       34.40       33.05      2.97 o
   3 -12   3       33.32       40.04      3.36 o
   4 -12   3        0.18       -2.85      2.85 o
   5 -12   3       49.00       50.50      4.86 o
 -11 -11   3       55.72       55.06      3.33 o
 -10 -11   3        4.55        3.75      1.78 o
  -9 -11   3        5.62        1.97      2.90 o
  -8 -11   3        1.51       -0.76      1.92 o
  -7 -11   3       27.52       23.76      2.82 o
  -6 -11   3       16.27       10.51      1.73 o
  -5 -11   3       78.66       79.06      8.64 o
  -4 -11   3      234.85      245.98     14.55 o
  -3 -11   3       36.93       36.51      1.88 o
  -2 -11   3       32.90       35.29      2.13 o
  -1 -11   3       18.84       17.85      1.41 o
   0 -11   3        4.00        1.39      1.97 o
   1 -11   3        0.93       -0.77      1.54 o
   2 -11   3        8.75        9.12      1.92 o
   3 -11   3       85.46       90.22      4.90 o
   4 -11   3        5.94        4.74      3.12 o
   5 -11   3        7.50        5.10      3.46 o
   6 -11   3       79.68       91.78      6.14 o
   7 -11   3       36.48       41.98      6.87 o
 -12 -10   3        3.68        0.94      2.36 o
 -11 -10   3       66.13       64.64      3.32 o
 -10 -10   3        5.41        3.87      2.25 o
  -9 -10   3       14.27       12.19      2.25 o
  -8 -10   3      134.96      134.90      4.61 o
  -7 -10   3        3.55        5.82      1.30 o
  -6 -10   3      181.44      201.27      6.56 o
  -5 -10   3       52.31       44.59      4.40 o
  -4 -10   3      125.45      143.71      5.43 o
  -3 -10   3      268.68      281.21      8.59 o
  -2 -10   3        6.14        8.19      1.51 o
  -1 -10   3      258.38      276.40      5.04 o
   0 -10   3       74.66       78.31      4.93 o
   1 -10   3        2.27        0.85      1.52 o
   2 -10   3        3.46        1.88      1.64 o
   3 -10   3      116.06      121.19      4.19 o
   4 -10   3       27.92       30.71      3.10 o
   5 -10   3        3.71        3.05      3.10 o
   6 -10   3       89.85       88.61      5.88 o
   7 -10   3       73.73       76.28      5.96 o
   8 -10   3       17.86       11.55      6.15 o
 -12  -9   3        3.04        2.77      2.13 o
 -11  -9   3       29.18       24.14      2.84 o
 -10  -9   3       23.19       27.66      2.89 o
  -9  -9   3        3.87        2.74      1.81 o
  -8  -9   3      210.01      215.38      9.13 o
  -7  -9   3      242.91      248.97      7.71 o
  -6  -9   3       25.49       29.20      1.80 o
  -5  -9   3      179.79      194.08      3.78 o
  -4  -9   3       18.27       13.89      1.15 o
  -3  -9   3      120.86      135.79      3.70 o
  -2  -9   3       19.85       23.02      1.28 o
  -1  -9   3      133.82      134.22      2.94 o
   0  -9   3      255.19      258.13      4.87 o
   1  -9   3       34.71       32.78      1.81 o
   2  -9   3       36.05       42.51      2.35 o
   3  -9   3       55.95       56.19      2.77 o
   4  -9   3       30.65       31.48      2.48 o
   5  -9   3       72.93       71.24      3.92 o
   6  -9   3        8.39        4.61      3.29 o
   7  -9   3      107.45      110.23      6.82 o
   8  -9   3       72.96       96.90      8.83 o
   9  -9   3        0.26       -5.39      5.39 o
 -13  -8   3        7.74        8.66      2.49 o
 -12  -8   3       13.31       11.36      2.35 o
 -11  -8   3        2.82       -0.71      2.23 o
 -10  -8   3       57.75       58.12      3.44 o
  -9  -8   3       44.26       43.75      2.46 o
  -8  -8   3      126.92      135.62      3.82 o
  -7  -8   3      916.16      959.09     17.82 o
  -6  -8   3      293.99      306.15      5.57 o
  -5  -8   3       11.99       16.08      1.44 o
  -4  -8   3      203.36      220.19      3.97 o
  -3  -8   3      200.65      189.59      4.56 o
  -2  -8   3       17.16       13.99      1.01 o
  -1  -8   3        5.38        6.71      1.08 o
   0  -8   3      771.82      825.64     12.81 o
   1  -8   3      255.97      246.06      4.81 o
   2  -8   3       37.93       34.07      1.96 o
   3  -8   3      278.80      288.88      6.49 o
   4  -8   3        1.62       -1.07      1.76 o
   5  -8   3      213.86      216.53      6.63 o
   6  -8   3       24.37       23.81      3.00 o
   7  -8   3       34.38       26.83      4.25 o
   8  -8   3       67.73       66.41      7.35 o
   9  -8   3       12.38       12.02      6.06 o
  10  -8   3        8.08        5.68      6.30 o
 -13  -7   3       56.53       57.96      3.58 o
 -12  -7   3        0.81       -0.38      2.44 o
 -11  -7   3      191.92      187.95      8.88 o
 -10  -7   3       10.00       10.82      2.05 o
  -9  -7   3      138.40      136.90      5.95 o
  -8  -7   3        4.47        0.61      1.47 o
  -7  -7   3      475.29      513.74      8.46 o
  -6  -7   3      596.65      603.82      8.99 o
  -5  -7   3       17.72       22.94      1.06 o
  -4  -7   3       32.89       46.13      1.54 o
  -3  -7   3      178.88      178.80      3.26 o
  -2  -7   3      113.24      111.52      2.14 o
  -1  -7   3       59.47       78.90      2.58 o
   0  -7   3      448.46      457.83      7.42 o
   1  -7   3      826.89      847.40     14.43 o
   2  -7   3      114.98      100.08      2.87 o
   3  -7   3      123.17      128.64      3.53 o
   4  -7   3      514.77      511.85     11.76 o
   5  -7   3       64.99       60.17      3.35 o
   6  -7   3      128.05      122.73      5.10 o
   7  -7   3        1.23       -2.42      2.42 o
   8  -7   3       19.91       14.36      5.10 o
   9  -7   3       10.71       -0.14      5.15 o
  10  -7   3        0.63        0.48      5.68 o
  11  -7   3       11.59        7.73      6.73 o
 -14  -6   3        1.02        4.99      3.45 o
 -13  -6   3       46.40       44.56      4.18 o
 -12  -6   3       37.81       41.47      3.52 o
 -11  -6   3       45.56       46.16      3.38 o
 -10  -6   3      140.38      145.33      4.47 o
  -9  -6   3       18.12       24.34      2.06 o
  -8  -6   3      179.21      188.71      4.51 o
  -7  -6   3      135.48      134.24      3.19 o
  -6  -6   3      454.72      478.42      7.39 o
  -5  -6   3     1071.24     1148.48     13.76 o
  -4  -6   3      215.76      228.75      3.39 o
  -3  -6   3     1534.68     1526.53     18.62 o
  -2  -6   3      325.03      361.55      5.20 o
  -1  -6   3      117.50      126.46      2.44 o
   0  -6   3        0.46        0.44      0.65 o
   1  -6   3      744.24      777.00     12.66 o
   2  -6   3      326.68      356.14      7.69 o
   3  -6   3        5.91        2.67      1.19 o
   4  -6   3      470.87      520.75     10.10 o
   5  -6   3      413.01      426.11      8.85 o
   6  -6   3       15.86       11.37      2.58 o
   7  -6   3       13.33       12.36      2.72 o
   8  -6   3        1.31       -2.33      3.13 o
   9  -6   3       23.13       29.44      6.01 o
  10  -6   3        0.15        3.05      5.25 o
  11  -6   3       16.54       13.60      6.49 o
 -14  -5   3        0.49        0.68      2.68 o
 -13  -5   3       36.68       36.93      5.22 o
 -12  -5   3       49.73       45.44      3.63 o
 -11  -5   3       62.35       63.74      3.25 o
 -10  -5   3      439.58      444.26      8.63 o
  -9  -5   3       79.56       76.31      3.06 o
  -8  -5   3      209.16      200.13      4.65 o
  -7  -5   3       82.66       78.91      2.48 o
  -6  -5   3      103.24       91.33      2.32 o
  -5  -5   3     1113.80     1302.90     15.21 o
  -4  -5   3      387.88      393.77      4.32 o
  -3  -5   3      389.23      459.70      5.96 o
  -2  -5   3      482.18      551.19      7.00 o
  -1  -5   3       39.50       33.78      1.09 o
   0  -5   3      255.52      312.54      4.71 o
   1  -5   3       36.19       34.79      1.28 o
   2  -5   3      741.27      765.66     11.44 o
   3  -5   3      111.97      109.34      2.40 o
   4  -5   3      339.94      303.08      4.86 o
   5  -5   3      671.68      647.38     10.65 o
   6  -5   3      192.65      192.35      5.08 o
   7  -5   3       83.10       83.05      3.60 o
   8  -5   3       12.91       15.34      3.54 o
   9  -5   3        8.79        2.40      3.30 o
  10  -5   3        2.26       -0.91      4.87 o
  11  -5   3        3.91       -3.43      5.44 o
  12  -5   3       52.62       43.27      8.30 o
 -14  -4   3       21.57       22.01      3.42 o
 -13  -4   3        6.04        3.66      2.90 o
 -12  -4   3      134.35      146.40      5.63 o
 -11  -4   3        5.97        4.58      2.09 o
 -10  -4   3      360.01      346.90      7.25 o
  -9  -4   3      509.33      496.04      8.98 o
  -8  -4   3        5.01        4.02      1.44 o
  -7  -4   3       89.25       94.11      2.47 o
  -6  -4   3     1543.85     1534.03     19.36 o
  -5  -4   3      218.72      196.23      2.95 o
  -4  -4   3      729.89      837.30      9.91 o
  -3  -4   3      173.08      156.89      2.15 o
  -2  -4   3     1043.52      982.17     12.08 o
  -1  -4   3      409.97      412.76      5.78 o
   0  -4   3      124.38      104.21      1.75 o
   1  -4   3      391.52      416.67      6.74 o
   2  -4   3      210.93      222.05      3.40 o
   3  -4   3      338.16      344.40      5.43 o
   4  -4   3       17.87       19.44      1.50 o
   5  -4   3      294.09      286.37      5.02 o
   6  -4   3      848.08      846.26     14.75 o
   7  -4   3        6.70        4.29      1.88 o
   8  -4   3      524.30      533.50     10.66 o
   9  -4   3      206.03      207.69      6.84 o
  10  -4   3        5.05       -3.34      3.34 o
  11  -4   3        1.05       -4.82      4.82 o
  12  -4   3       38.18       27.91      7.39 o
 -14  -3   3        8.47        7.32      3.13 o
 -13  -3   3       52.38       54.68      4.02 o
 -12  -3   3       80.66       78.00      6.10 o
 -11  -3   3       58.54       56.27      3.13 o
 -10  -3   3       13.30       12.48      2.96 o
  -9  -3   3      367.67      368.61      7.25 o
  -8  -3   3      209.32      209.31      4.21 o
  -7  -3   3       31.41       35.35      1.26 o
  -6  -3   3      986.17     1049.87     12.05 o
  -5  -3   3      399.01      364.76      4.22 o
  -4  -3   3       53.54       51.55      1.42 o
  -3  -3   3       77.81       87.45      1.27 o
  -2  -3   3      415.68      432.89      4.64 o
  -1  -3   3       43.20       25.04      1.13 o
   0  -3   3     1898.75     2144.27     28.14 o
   1  -3   3     9109.47    10527.37    148.05 o
   2  -3   3      573.73      547.22      7.21 o
   3  -3   3       57.20       66.25      1.78 o
   4  -3   3      283.61      295.39      5.10 o
   5  -3   3        1.42        0.02      0.89 o
   6  -3   3      478.45      471.14      8.61 o
   7  -3   3      121.65      124.38      4.05 o
   8  -3   3       96.38      100.17      3.99 o
   9  -3   3       95.25       99.09      4.72 o
  10  -3   3       53.09       55.47      3.98 o
  11  -3   3       31.36       28.92      3.75 o
  12  -3   3        6.48       -0.62      5.58 o
  13  -3   3       52.36       54.82      8.25 o
 -14  -2   3        0.08       -3.14      3.14 o
 -13  -2   3       39.78       43.85      3.87 o
 -12  -2   3        2.73       -2.70      2.70 o
 -11  -2   3        8.91        7.08      2.24 o
 -10  -2   3      114.45      110.62      6.20 o
  -9  -2   3       18.82       18.96      1.75 o
  -8  -2   3     1439.92     1403.40     17.81 o
  -7  -2   3      386.90      400.42      6.41 o
  -6  -2   3      626.21      620.67      7.76 o
  -5  -2   3     2246.90     2313.99     24.89 o
  -4  -2   3      188.81      193.09      2.77 o
  -3  -2   3       63.61       69.00      1.16 o
  -2  -2   3      782.03      894.26      8.86 o
  -1  -2   3     2060.79     2481.96     25.20 o
   0  -2   3     1634.25     1630.53     16.63 o
   1  -2   3      472.79      392.86      4.93 o
   2  -2   3    10164.56    10880.98    123.17 o
   3  -2   3     1296.58     1317.00     15.51 o
   4  -2   3        8.68        4.93      0.80 o
   5  -2   3      301.51      302.84      4.47 o
   6  -2   3       46.62       53.85      2.01 o
   7  -2   3      162.32      147.74      4.21 o
   8  -2   3      126.48      135.14      4.31 o
   9  -2   3      145.34      145.66      6.10 o
  10  -2   3       60.08       62.82      4.06 o
  11  -2   3        5.26        0.64      2.85 o
  12  -2   3       26.33       22.46      3.81 o
  13  -2   3        3.68       -4.00      4.00 o
 -14  -1   3        1.26        1.71      3.49 o
 -13  -1   3      146.24      144.22      5.98 o
 -12  -1   3       77.26       72.20      3.68 o
 -11  -1   3       84.96       90.97      4.32 o
 -10  -1   3      219.61      218.55      5.81 o
  -9  -1   3      200.10      200.14      4.65 o
  -8  -1   3       35.79       37.30      1.94 o
  -7  -1   3      198.98      230.52      4.25 o
  -6  -1   3        0.37        0.09      0.73 o
  -5  -1   3     1183.56     1188.90     13.20 o
  -4  -1   3      457.10      447.10      5.18 o
  -3  -1   3        1.51        4.03      0.45 o
  -2  -1   3      881.29      954.44      9.88 o
  -1  -1   3     1992.49     2074.09     22.74 o
   0  -1   3     1795.44     2251.50     27.62 o
   1  -1   3     2329.35     2562.16     32.01 o
   2  -1   3     6177.92     6671.19     75.62 o
   3  -1   3     3897.96     3930.23     47.76 o
   4  -1   3      735.28      702.90      8.67 o
   5  -1   3       58.73       63.32      1.84 o
   6  -1   3      336.85      365.61      6.04 o
   7  -1   3       64.50       69.08      2.63 o
   8  -1   3       43.45       38.90      3.27 o
   9  -1   3      560.54      536.60     11.94 o
  10  -1   3       43.68       44.68      3.43 o
  11  -1   3       40.39       38.79      3.32 o
  12  -1   3       65.61       66.73      5.91 o
  13  -1   3       67.02       64.35      7.36 o
  14  -1   3        0.08        1.38      6.54 o
 -14   0   3       37.93       34.72      4.67 o
 -13   0   3        2.89        0.58      3.43 o
 -12   0   3      143.34      128.57      9.55 o
 -11   0   3      318.55      331.73      8.86 o
 -10   0   3        1.70        1.28      2.36 o
  -9   0   3      315.15      301.51      6.12 o
  -8   0   3      166.00      145.39      3.73 o
  -7   0   3       38.19       37.05      1.77 o
  -6   0   3        0.81        1.24      0.79 o
  -5   0   3      579.32      581.35      7.29 o
  -4   0   3     1514.58     1528.74     16.74 o
  -3   0   3      607.59      852.84      9.49 o
  -2   0   3       86.94       80.00      1.13 o
  -1   0   3      935.22      796.82      7.64 o
   0   0   3       21.02       12.14      0.49 o
   1   0   3     2828.80     3125.02     33.80 o
   2   0   3      328.78      406.23      4.53 o
   3   0   3     4127.35     4304.68     42.16 o
   4   0   3     3430.01     3579.96     35.29 o
   5   0   3      251.36      288.10      3.76 o
   6   0   3      817.20      833.23     11.19 o
   7   0   3       11.48       10.63      1.45 o
   8   0   3      379.76      367.51      7.62 o
   9   0   3      342.28      327.61      8.23 o
  10   0   3       37.59       44.20      2.91 o
  11   0   3      299.33      302.79      8.58 o
  12   0   3       12.44        4.26      3.16 o
  13   0   3      103.16      109.63      7.23 o
  14   0   3       40.93       41.81      5.87 o
 -14   1   3        9.28        3.06      4.77 o
 -13   1   3       12.64        8.11      6.11 o
 -12   1   3       44.50       44.25      4.11 o
 -11   1   3      228.25      236.71      6.33 o
 -10   1   3      346.50      358.59      7.91 o
  -9   1   3       18.46       13.71      1.87 o
  -8   1   3      411.03      411.25      7.44 o
  -7   1   3       46.67       37.51      1.71 o
  -6   1   3      130.83      141.94      3.06 o
  -5   1   3      542.73      545.85      7.89 o
  -4   1   3     5334.15     5615.17     59.89 o
  -3   1   3     4185.80     4685.75     47.61 o
  -2   1   3    10517.03    11418.29    115.47 o
  -1   1   3     7392.68     8948.67     95.49 o
   0   1   3       79.74      194.72      2.56 o
   1   1   3       92.81      110.84      1.54 o
   2   1   3     4626.62     5004.58     50.86 o
   3   1   3       12.96        8.91      0.50 o
   4   1   3      241.58      198.49      2.52 o
   5   1   3      360.42      394.72      6.09 o
   6   1   3       24.70       10.57      1.04 o
   7   1   3      305.26      280.29      7.91 o
   8   1   3      233.44      209.33      4.71 o
   9   1   3        8.12       12.32      1.82 o
  10   1   3        5.67        0.71      1.90 o
  11   1   3      142.16      152.25      5.91 o
  12   1   3       36.50       31.48      3.68 o
  13   1   3       18.90       17.47      4.71 o
  14   1   3       67.11       74.13      6.68 o
 -14   2   3        3.19       -1.43      6.25 o
 -13   2   3       11.42       20.94      6.68 o
 -12   2   3        0.68       -2.41      2.41 o
 -11   2   3       89.62       84.59      3.96 o
 -10   2   3      195.76      194.35      4.94 o
  -9   2   3        0.05       -1.78      1.78 o
  -8   2   3      148.26      141.78      3.81 o
  -7   2   3      231.31      221.11      4.29 o
  -6   2   3        0.60        0.15      0.92 o
  -5   2   3       64.96       56.51      1.66 o
  -4   2   3       80.80      114.13      2.81 o
  -3   2   3     7502.18     7698.55     77.92 o
  -2   2   3     9322.86     9665.59     97.67 o
  -1   2   3      404.48      279.34      3.54 o
   0   2   3      957.16      568.88      7.15 o
   1   2   3      269.11      285.43      3.17 o
   2   2   3     2072.70     2131.23     22.01 o
   3   2   3     1209.05     1123.34     11.21 o
   4   2   3      874.60      970.74     10.31 o
   5   2   3      143.28      210.53      2.71 o
   6   2   3      472.05      479.86      5.69 o
   7   2   3      934.84      953.17     11.15 o
   8   2   3      116.67      107.98      3.70 o
   9   2   3      102.85      100.15      3.57 o
  10   2   3      255.08      246.64      8.84 o
  11   2   3        1.20       -1.39      2.40 o
  12   2   3      109.81      112.63     13.19 o
  13   2   3        0.67       -3.03      3.86 o
  14   2   3       82.88       91.60      7.13 o
 -13   3   3        0.20       -3.68      3.68 o
 -12   3   3       40.45       50.37      5.34 o
 -11   3   3        0.15       -2.33      2.33 o
 -10   3   3      301.28      302.06      6.47 o
  -9   3   3      161.47      148.03      5.93 o
  -8   3   3       25.89       21.27      2.16 o
  -7   3   3      219.15      197.34      4.07 o
  -6   3   3        8.22       11.77      1.18 o
  -5   3   3      434.70      396.64      5.79 o
  -4   3   3        3.75        0.43      0.62 o
  -3   3   3      112.94      103.61      1.90 o
  -2   3   3       55.72       66.04      1.29 o
  -1   3   3       95.01      135.69      1.89 o
   0   3   3    12664.54    14623.28    145.88 o
   1   3   3     3946.55     3998.21     39.94 o
   2   3   3      210.80      287.69      3.04 o
   3   3   3     3956.03     4392.84     42.39 o
   4   3   3        1.48        2.97      0.51 o
   5   3   3       58.52       69.23      1.36 o
   6   3   3       52.20       41.97      1.21 o
   7   3   3      900.19      859.95      9.59 o
   8   3   3      844.14      803.86     10.91 o
   9   3   3       35.55       34.57      1.95 o
  10   3   3      368.07      357.63      7.18 o
  11   3   3      178.68      165.29      7.64 o
  12   3   3       17.75       18.44      4.18 o
  13   3   3       32.16       33.75      5.04 o
  14   3   3       29.31       20.36      4.24 o
 -13   4   3       12.27        8.11      4.46 o
 -12   4   3        5.25        1.68      3.59 o
 -11   4   3       62.79       60.31      4.17 o
 -10   4   3       36.85       30.12      2.62 o
  -9   4   3      121.75      116.90      3.79 o
  -8   4   3        0.13       -1.03      1.58 o
  -7   4   3      216.17      213.84      4.71 o
  -6   4   3      277.82      257.48      4.41 o
  -5   4   3       69.48       81.70      2.05 o
  -4   4   3      794.57      706.05      9.25 o
  -3   4   3      211.82      173.74      2.53 o
  -2   4   3      454.86      378.66      4.91 o
  -1   4   3      259.63      230.76      3.05 o
   0   4   3      469.99      362.54      4.34 o
   1   4   3     2969.50     3332.72     39.76 o
   2   4   3      782.28      628.82      7.33 o
   3   4   3     1015.11     1085.12     11.10 o
   4   4   3      740.62      684.29      7.34 o
   5   4   3      204.00      204.26      2.57 o
   6   4   3        8.44       10.48      0.79 o
   7   4   3      169.88      174.49      2.88 o
   8   4   3      607.98      625.42      8.18 o
   9   4   3      942.78      917.32     14.51 o
  10   4   3        2.37       -1.97      2.04 o
  11   4   3      223.75      215.18      6.32 o
  12   4   3       11.66       10.06      3.17 o
  13   4   3       20.88       24.60      3.92 o
  14   4   3        2.70        1.63      3.43 o
 -13   5   3       11.03       11.35      6.35 o
 -12   5   3       20.43       25.95      6.39 o
 -11   5   3       32.88       34.51      3.67 o
 -10   5   3      147.62      156.85      7.83 o
  -9   5   3        0.83       -1.86      1.94 o
  -8   5   3        4.77        3.03      1.70 o
  -7   5   3       74.91       74.49      2.59 o
  -6   5   3      654.83      666.24      9.99 o
  -5   5   3       51.98       61.38      1.97 o
  -4   5   3     1596.35     1596.04     18.74 o
  -3   5   3     2037.46     2001.16     23.09 o
  -2   5   3      289.10      347.36      4.62 o
  -1   5   3       31.30       17.76      0.82 o
   0   5   3     1164.01     1136.02     14.93 o
   1   5   3     1957.49     1943.40     23.01 o
   2   5   3     5049.97     5941.31     69.72 o
   3   5   3       17.19       27.19      1.28 o
   4   5   3      642.71      644.01      7.72 o
   5   5   3      295.98      343.37      3.82 o
   6   5   3       11.38       13.16      1.16 o
   7   5   3       61.09       64.15      2.18 o
   8   5   3      233.24      234.06      4.91 o
   9   5   3      134.06      136.30      3.73 o
  10   5   3       41.91       39.15      2.62 o
  11   5   3      250.46      262.35      6.39 o
  12   5   3       93.94       79.88      4.29 o
  13   5   3       32.04       27.86      4.00 o
  14   5   3       21.49       21.80      4.04 o
 -12   6   3        6.77        3.34      5.53 o
 -11   6   3        1.51       -2.96      4.91 o
 -10   6   3      108.26      112.12      6.64 o
  -9   6   3       50.10       56.16      3.78 o
  -8   6   3        1.14       -2.19      2.19 o
  -7   6   3       15.36       11.03      1.65 o
  -6   6   3        1.31       -1.24      1.24 o
  -5   6   3      544.87      492.66      8.42 o
  -4   6   3      109.27      106.75      2.41 o
  -3   6   3     2773.59     2698.12     32.86 o
  -2   6   3     1270.02     1140.85     15.35 o
  -1   6   3      439.17      467.18      7.36 o
   0   6   3      894.79      918.91     11.17 o
   1   6   3      893.93      925.39     12.21 o
   2   6   3       15.10       28.00      0.89 o
   3   6   3      213.80      258.17      3.51 o
   4   6   3      463.40      484.75      5.92 o
   5   6   3      996.29      961.16     11.34 o
   6   6   3      162.40      161.90      3.71 o
   7   6   3      349.63      344.16      4.63 o
   8   6   3       10.24        8.80      1.36 o
   9   6   3      753.37      759.28     11.68 o
  10   6   3      417.63      417.05      8.19 o
  11   6   3       46.97       54.48      3.96 o
  12   6   3       15.37       11.89      3.08 o
  13   6   3      137.98      160.12      7.02 o
  14   6   3        3.98        1.67      3.26 o
 -12   7   3       37.74       37.74      7.39 o
 -11   7   3        1.01        5.01      5.58 o
 -10   7   3       17.22       16.84      5.68 o
  -9   7   3      138.04      130.24      6.85 o
  -8   7   3       20.09       22.10      3.66 o
  -7   7   3       15.71       16.55      2.29 o
  -6   7   3      257.52      251.89      5.91 o
  -5   7   3      131.61      140.72      4.04 o
  -4   7   3      164.67      144.46      3.18 o
  -3   7   3      636.38      616.30      9.74 o
  -2   7   3     2976.81     2961.76     38.63 o
  -1   7   3     2086.54     2077.99     27.18 o
   0   7   3       36.07       39.21      1.77 o
   1   7   3       45.43       31.34      1.02 o
   2   7   3      131.00      122.14      3.16 o
   3   7   3       23.63       20.64      0.94 o
   4   7   3       32.14       19.56      0.82 o
   5   7   3     1084.77     1176.28     13.87 o
   6   7   3      232.07      227.29      3.69 o
   7   7   3       21.64       24.16      1.29 o
   8   7   3      566.98      574.22      9.00 o
   9   7   3      120.97      111.44      3.37 o
  10   7   3      214.19      222.77      5.08 o
  11   7   3        3.66        2.66      2.02 o
  12   7   3        0.56       -2.11      2.30 o
  13   7   3      118.58      133.27      7.42 o
  14   7   3        9.54        3.30      5.88 o
 -11   8   3        1.10       -1.77      5.20 o
 -10   8   3        1.88       -1.29      5.20 o
  -9   8   3       83.72       96.18      8.44 o
  -8   8   3      119.18      131.89      6.94 o
  -7   8   3      215.73      218.32      7.73 o
  -6   8   3        7.22        9.20      2.37 o
  -5   8   3       18.44       18.51      2.82 o
  -4   8   3      451.59      445.85     10.01 o
  -3   8   3      179.10      176.67      3.93 o
  -2   8   3      772.72      746.42     11.70 o
  -1   8   3     1396.40     1348.53     20.04 o
   0   8   3      346.70      310.02      5.84 o
   1   8   3      166.13      172.61      2.81 o
   2   8   3      170.44      145.18      2.94 o
   3   8   3      159.26      161.01      3.17 o
   4   8   3        7.34        4.89      0.56 o
   5   8   3      240.90      219.47      3.35 o
   6   8   3      183.33      240.45      3.81 o
   7   8   3      234.25      206.33      3.96 o
   8   8   3      485.92      445.31      7.32 o
   9   8   3      444.32      444.87      7.63 o
  10   8   3       12.93        9.27      1.89 o
  11   8   3       31.58       30.52      2.57 o
  12   8   3       49.16       52.10      3.74 o
  13   8   3        9.36       11.60      2.96 o
  14   8   3       10.58       13.29      3.66 o
 -10   9   3        0.78       -2.91      5.39 o
  -9   9   3       27.46       25.95      6.39 o
  -8   9   3       91.26       93.75      8.21 o
  -7   9   3       22.95       24.02      3.22 o
  -6   9   3       40.01       47.22      3.42 o
  -5   9   3      233.42      224.35      6.52 o
  -4   9   3       39.09       42.69      2.77 o
  -3   9   3      735.86      742.86     13.41 o
  -2   9   3      216.85      195.59      4.61 o
  -1   9   3      617.17      631.61      9.97 o
   0   9   3      396.58      393.25      6.41 o
   1   9   3      126.25      121.54      2.57 o
   2   9   3      306.69      328.07      6.32 o
   3   9   3        9.82       14.71      2.29 o
   4   9   3       47.61       66.33      1.87 o
   5   9   3       34.25       21.74      1.00 o
   6   9   3      107.99      113.00      3.32 o
   7   9   3      570.57      529.38      8.12 o
   8   9   3      112.99       91.71      2.79 o
   9   9   3      262.56      266.52      5.74 o
  10   9   3      236.41      234.58      5.60 o
  11   9   3       10.53       10.53      2.74 o
  12   9   3       19.26       14.76      3.38 o
  13   9   3        7.67        6.70      5.89 o
  14   9   3       26.54       32.88      5.10 o
 -10  10   3        2.32       -0.52      5.58 o
  -9  10   3        6.83        9.88      5.68 o
  -8  10   3       73.61       74.52      7.68 o
  -7  10   3       63.68       68.41      5.42 o
  -6  10   3       40.57       37.75      3.80 o
  -5  10   3      288.73      317.58     10.23 o
  -4  10   3      212.46      202.66      6.53 o
  -3  10   3       13.27       10.51      1.99 o
  -2  10   3      131.53      126.99      3.70 o
  -1  10   3      221.24      215.73      4.80 o
   0  10   3        6.58        7.64      1.21 o
   1  10   3       72.78       69.01      2.01 o
   2  10   3      118.14      112.99      3.24 o
   3  10   3      300.57      297.36     13.79 o
   4  10   3       48.68       47.36      2.93 o
   5  10   3      427.23      421.84      6.82 o
   6  10   3       62.90       60.66      1.87 o
   7  10   3      635.31      572.75      8.67 o
   8  10   3       53.41       59.41      2.27 o
   9  10   3       20.78       16.80      1.92 o
  10  10   3      140.96      141.08      4.23 o
  11  10   3       56.45       63.75      4.08 o
  12  10   3       16.62       13.45      3.10 o
  13  10   3       19.09        9.46      3.21 o
  -9  11   3       28.50       31.77      6.87 o
  -8  11   3        2.57        4.34      5.49 o
  -7  11   3       95.78       97.80      6.36 o
  -6  11   3        0.54       -3.46      3.46 o
  -5  11   3       57.09       64.91      3.80 o
  -4  11   3      366.52      369.82      9.21 o
  -3  11   3        0.56        3.46      2.22 o
  -2  11   3      108.09      110.39      3.98 o
  -1  11   3       26.33       23.83      1.79 o
   0  11   3       87.06       88.91      3.16 o
   1  11   3       77.61       73.88      2.35 o
   2  11   3       43.54       35.42      5.10 o
   3  11   3      918.92      977.96     35.43 o
   4  11   3       57.78       59.49      6.68 o
   5  11   3      122.15      121.95      9.35 o
   6  11   3      424.78      410.74      6.90 o
   7  11   3        4.44        2.44      1.08 o
   8  11   3       36.91       37.44      1.82 o
   9  11   3        0.17        0.26      1.51 o
  10  11   3       39.89       37.23      2.74 o
  11  11   3       46.85       47.07      3.22 o
  12  11   3        3.87        3.80      2.71 o
  13  11   3       20.01       13.26      3.89 o
  -8  12   3       13.63        7.54      5.68 o
  -7  12   3        4.18        1.38      5.01 o
  -6  12   3       25.30       20.96      4.14 o
  -5  12   3        2.16       -1.34      3.12 o
  -4  12   3       94.23      100.46      4.64 o
  -3  12   3      167.27      170.89      5.62 o
  -2  12   3       24.68       24.13      2.37 o
  -1  12   3      190.31      192.19      5.31 o
   0  12   3       14.67       15.58      1.55 o
   1  12   3      203.59      183.52      4.07 o
   2  12   3       86.90       80.53      3.13 o
   3  12   3      635.47      609.49     24.77 o
   4  12   3      300.39      294.29     15.13 o
   5  12   3        0.14        6.97      4.77 o
   6  12   3      170.73      170.71      6.46 o
   7  12   3      138.30      139.61      3.92 o
   8  12   3        0.14       -0.31      1.18 o
   9  12   3        8.34        5.80      1.60 o
  10  12   3        0.11        0.18      1.84 o
  11  12   3       11.37       14.54      2.47 o
  12  12   3        8.58       14.57      3.65 o
  -7  13   3       23.57       15.70      5.87 o
  -6  13   3        6.30        3.61      3.76 o
  -5  13   3       20.63       25.39      9.18 o
  -4  13   3       12.01        6.50      3.17 o
  -3  13   3       56.86       60.89      4.34 o
  -2  13   3       30.95       33.97      3.08 o
  -1  13   3       66.44       68.90      3.39 o
   0  13   3       66.01       68.80      2.74 o
   1  13   3       27.08       24.40      1.63 o
   2  13   3      138.00      143.93      4.07 o
   3  13   3        0.32        1.29      5.63 o
   4  13   3      163.92      153.26     11.26 o
   5  13   3       42.03       40.36      7.06 o
   6  13   3       18.68       11.40      5.72 o
   7  13   3       98.72       91.38      3.71 o
   8  13   3       21.24       18.14      2.41 o
   9  13   3        0.85        0.22      2.19 o
  10  13   3       16.36       14.23      2.23 o
  11  13   3       59.87       62.70      4.01 o
  -5  14   3        0.30        1.16      3.43 o
  -4  14   3        0.11       -2.95      3.02 o
  -3  14   3        4.62       -0.83      2.80 o
  -2  14   3       56.09       58.61      5.92 o
  -1  14   3        0.01       -1.33      2.39 o
   0  14   3       70.02       67.72      3.21 o
   1  14   3       15.27       16.51      1.52 o
   2  14   3        0.53        3.38      1.70 o
   4  14   3       56.34       48.95      8.02 o
   5  14   3       79.56       83.68      9.26 o
   6  14   3        7.51        8.97      6.15 o
   7  14   3       19.60       18.70      2.74 o
   8  14   3       66.22       65.04      3.72 o
   9  14   3       42.04       50.00      6.24 o
  10  14   3      211.87      238.92     15.27 o
  -4  15   3        2.38        6.49      4.20 o
  -3  15   3        6.50        9.66      3.20 o
  -2  15   3       14.71       13.49      3.06 o
  -1  15   3        9.82        8.22      2.80 o
   0  15   3       36.05       32.92      4.91 o
   1  15   3       62.90       72.09      6.25 o
   2  15   3        2.81        4.79      1.85 o
   5  15   3        5.78       -5.58      6.01 o
   6  15   3       18.94        9.64      6.92 o
   7  15   3        0.74       -0.33      6.49 o
   8  15   3        6.63        3.58      7.16 o
   9  15   3      102.79      104.15      9.83 o
   2  16   3       19.08       19.56      3.53 o
   5  16   3       24.60       14.41      8.25 o
   6  16   3        9.47        9.88      7.59 o
   7  16   3       11.80       -2.19      7.06 o
  -2 -14   4       14.55       15.12      4.15 o
  -7 -13   4       50.08       60.92      9.45 o
  -5 -13   4        0.14        0.24      2.24 o
  -4 -13   4        8.48        6.30      2.48 o
  -3 -13   4       15.21       11.93      2.20 o
  -2 -13   4       40.07       39.21      3.25 o
  -1 -13   4        2.74       -0.11      2.53 o
   0 -13   4       40.45       40.68      4.08 o
   1 -13   4       78.52       75.36      4.79 o
   2 -13   4       15.55        3.58      3.67 o
  -9 -12   4        8.15       -0.76      5.96 o
  -8 -12   4       19.95       10.88      6.58 o
  -7 -12   4       30.09       24.44      3.29 o
  -6 -12   4       87.50       75.36     11.16 o
  -5 -12   4        4.93        5.04      1.82 o
  -4 -12   4       51.65       44.76      6.61 o
  -3 -12   4        8.94        7.99      1.90 o
  -2 -12   4        8.55        6.34      2.21 o
  -1 -12   4       74.13       73.74      3.57 o
   0 -12   4        0.00       -1.75      2.24 o
   1 -12   4       97.34       99.58      5.96 o
   2 -12   4       83.61       81.98      7.00 o
   3 -12   4        0.61        1.54      3.00 o
   4 -12   4        0.27        2.64      3.19 o
 -10 -11   4       33.37       32.87      7.44 o
  -9 -11   4       15.06       11.99      3.42 o
  -8 -11   4        1.22        2.84      3.77 o
  -7 -11   4        0.25       -2.39      2.39 o
  -6 -11   4      103.96       97.75      8.33 o
  -5 -11   4      124.72      116.61      4.29 o
  -4 -11   4        1.93        3.55      1.54 o
  -3 -11   4       31.45       34.09      3.15 o
  -2 -11   4       17.77       17.08      1.36 o
  -1 -11   4        1.62        0.03      1.34 o
   0 -11   4       21.53       23.32      2.00 o
   1 -11   4        4.52        2.38      1.73 o
   2 -11   4      120.17      127.75      7.11 o
   3 -11   4        8.18       10.12      2.63 o
   4 -11   4        1.73       -0.49      2.94 o
   5 -11   4       98.65      109.24     11.43 o
   6 -11   4        3.36        9.63      3.89 o
 -11 -10   4        5.98        8.02      4.08 o
 -10 -10   4       37.12       40.76      3.21 o
  -9 -10   4        4.21        3.12      2.61 o
  -8 -10   4        9.10        8.27      1.76 o
  -7 -10   4        8.98        7.32      2.63 o
  -6 -10   4       35.47       32.23      1.74 o
  -5 -10   4      257.85      262.05      7.54 o
  -4 -10   4       41.11       39.19      1.90 o
  -3 -10   4      173.67      177.99      4.88 o
  -2 -10   4      122.40      113.22      2.77 o
  -1 -10   4        4.01        0.26      1.15 o
   0 -10   4      113.17      117.26      3.73 o
   1 -10   4       11.76       10.47      1.73 o
   2 -10   4       16.86       14.07      2.01 o
   3 -10   4       17.99       14.91      2.59 o
   4 -10   4        3.67        2.15      2.87 o
   5 -10   4       29.00       31.44      4.53 o
   6 -10   4       35.01       32.37      4.55 o
   7 -10   4        0.24       -3.91      4.87 o
 -12  -9   4       47.98       51.95      4.26 o
 -11  -9   4       58.40       56.13      4.84 o
 -10  -9   4       19.53       12.75      2.64 o
  -9  -9   4      153.79      160.69      5.62 o
  -8  -9   4       37.62       46.10      2.56 o
  -7  -9   4        4.25        4.08      1.54 o
  -6  -9   4       23.43       20.62      1.52 o
  -5  -9   4       60.53       63.60      2.09 o
  -4  -9   4      140.20      135.42      3.52 o
  -3  -9   4        5.71        8.02      1.08 o
  -2  -9   4      148.13      165.54      4.10 o
  -1  -9   4      704.04      725.53     11.49 o
   0  -9   4       15.54       16.88      1.52 o
   1  -9   4       92.32       87.50      3.19 o
   2  -9   4       14.24       14.61      1.88 o
   3  -9   4        0.56        0.75      1.76 o
   4  -9   4        0.95        0.09      2.75 o
   5  -9   4       56.19       55.43      4.56 o
   6  -9   4      111.87      118.46      6.78 o
   7  -9   4        5.57        2.68      3.79 o
   8  -9   4        9.14       11.78      5.82 o
 -12  -8   4        2.29        1.84      2.93 o
 -11  -8   4       51.21       54.77      3.58 o
 -10  -8   4       19.05       23.57      2.68 o
  -9  -8   4       91.39       96.90      3.51 o
  -8  -8   4      103.52      117.45      4.89 o
  -7  -8   4       14.62       13.92      1.54 o
  -6  -8   4       63.10       68.52      2.44 o
  -5  -8   4      160.77      162.38      2.98 o
  -4  -8   4       49.06       48.23      2.62 o
  -3  -8   4      143.45      150.07      3.46 o
  -2  -8   4      162.61      162.44      3.64 o
  -1  -8   4     1200.15     1259.08     19.03 o
   0  -8   4      184.82      197.23      4.32 o
   1  -8   4       58.71       65.47      2.49 o
   2  -8   4       80.69       77.50      3.11 o
   3  -8   4        3.36        0.04      1.62 o
   4  -8   4        0.65       -1.73      1.73 o
   5  -8   4       46.18       42.57      3.31 o
   6  -8   4      110.97      112.42      6.47 o
   7  -8   4       54.53       55.74      5.11 o
   8  -8   4        1.95        5.68      5.39 o
   9  -8   4       57.76       64.41      8.21 o
 -13  -7   4       39.92       37.71      3.76 o
 -12  -7   4       53.47       49.06      3.68 o
 -11  -7   4        1.70        2.31      2.31 o
 -10  -7   4       78.65       77.46      3.75 o
  -9  -7   4       12.94       11.22      2.66 o
  -8  -7   4      290.15      287.93      6.29 o
  -7  -7   4        1.45        1.13      1.24 o
  -6  -7   4       86.62       94.27      2.65 o
  -5  -7   4      102.26      110.01      2.81 o
  -4  -7   4        0.77       -1.04      1.04 o
  -3  -7   4       47.43       48.41      1.75 o
  -2  -7   4      113.79      110.51      2.59 o
  -1  -7   4      370.47      376.79      6.30 o
   0  -7   4      570.18      584.57      9.44 o
   1  -7   4       17.58       17.91      1.45 o
   2  -7   4      242.60      248.45      5.40 o
   3  -7   4      448.40      414.03      8.99 o
   4  -7   4        0.29       -1.61      1.61 o
   5  -7   4        0.70        0.66      2.05 o
   6  -7   4       56.38       61.21      3.79 o
   7  -7   4      175.65      182.98      8.09 o
   8  -7   4        5.29        0.91      5.10 o
   9  -7   4       21.21       28.58      6.68 o
  10  -7   4       78.27      104.10      9.73 o
 -13  -6   4        1.63        0.18      2.72 o
 -12  -6   4       67.81       67.51      4.22 o
 -11  -6   4       96.40       96.53      5.03 o
 -10  -6   4        2.36        2.88      1.89 o
  -9  -6   4        9.41        6.78      1.81 o
  -8  -6   4      206.45      193.43      4.67 o
  -7  -6   4        3.39        2.79      1.23 o
  -6  -6   4       31.31       34.89      1.70 o
  -5  -6   4     3767.99     3989.45     52.47 o
  -4  -6   4      611.59      618.53      8.25 o
  -3  -6   4      193.32      227.51      3.76 o
  -2  -6   4      184.66      202.11      3.76 o
  -1  -6   4       46.92       42.83      1.59 o
   0  -6   4      257.94      294.36      5.18 o
   1  -6   4      229.96      239.61      4.61 o
   2  -6   4       34.55       37.62      1.80 o
   3  -6   4       71.66       87.79      3.77 o
   4  -6   4      175.52      170.93      4.74 o
   5  -6   4        1.88       -1.67      2.28 o
   6  -6   4       38.37       40.26      3.58 o
   7  -6   4      334.48      316.44      8.83 o
   8  -6   4       30.67       35.21      7.59 o
   9  -6   4        2.32       -4.29      4.96 o
  10  -6   4       36.15       26.86      6.68 o
  11  -6   4       48.93       48.52      8.16 o
 -14  -5   4       26.64       31.17      4.31 o
 -13  -5   4        3.05        4.31      3.17 o
 -12  -5   4       54.55       54.18      3.85 o
 -11  -5   4       45.16       49.99      3.46 o
 -10  -5   4       57.63       62.12      3.07 o
  -9  -5   4        4.32        3.08      1.67 o
  -8  -5   4       19.72       17.22      1.97 o
  -7  -5   4       34.59       36.85      1.81 o
  -6  -5   4     1062.96     1113.56     15.61 o
  -5  -5   4      279.68      292.23      4.54 o
  -4  -5   4     3281.88     3580.99     36.56 o
  -3  -5   4     1325.20     1461.20     16.93 o
  -2  -5   4        0.73        1.75      0.59 o
  -1  -5   4        7.57       10.83      0.76 o
   0  -5   4       35.46       36.02      1.26 o
   1  -5   4       42.39       32.30      1.32 o
   2  -5   4        2.18        4.57      1.02 o
   3  -5   4      396.38      418.50      6.59 o
   4  -5   4      429.86      440.49      7.01 o
   5  -5   4        0.12       -0.32      1.51 o
   6  -5   4      337.25      327.68      9.58 o
   7  -5   4       78.24       70.99      3.93 o
   8  -5   4       41.73       53.46      8.52 o
   9  -5   4       44.92       47.09      4.76 o
  10  -5   4        1.71       -4.96      4.96 o
  11  -5   4       51.75       56.92      8.21 o
 -14  -4   4        7.77        3.30      2.92 o
 -13  -4   4       38.13       43.16      6.54 o
 -12  -4   4       45.01       46.63      4.75 o
 -11  -4   4       52.69       52.30      3.08 o
 -10  -4   4      241.78      258.55      6.69 o
  -9  -4   4        1.30        2.61      1.61 o
  -8  -4   4      106.22      112.01      3.50 o
  -7  -4   4       27.29       25.65      1.60 o
  -6  -4   4      759.20      795.06     10.62 o
  -5  -4   4      144.29      131.77      2.35 o
  -4  -4   4     1227.41     1295.62     15.06 o
  -3  -4   4     3179.42     3272.02     35.00 o
  -2  -4   4      444.62      466.10      6.16 o
  -1  -4   4        8.10       17.92      0.80 o
   0  -4   4       92.00       78.11      1.63 o
   1  -4   4      802.19      862.93     27.48 o
   2  -4   4     1050.06     1242.31     15.67 o
   3  -4   4      720.46      770.33     11.02 o
   4  -4   4      545.24      580.62      8.13 o
   5  -4   4       29.41       34.00      1.95 o
   6  -4   4      832.63      839.45     14.92 o
   7  -4   4      636.43      649.12     14.12 o
   8  -4   4        0.24       -2.84      2.84 o
   9  -4   4       33.19       29.27      4.20 o
  10  -4   4        5.80        0.16      3.81 o
  11  -4   4       12.15       15.12      6.25 o
  12  -4   4       15.85       16.55      6.73 o
 -14  -3   4       22.77       23.65      3.56 o
 -13  -3   4       23.50       26.97      5.17 o
 -12  -3   4        1.93        0.27      2.79 o
 -11  -3   4        2.92        1.63      1.99 o
 -10  -3   4      349.89      335.98      7.18 o
  -9  -3   4       17.19       16.85      1.96 o
  -8  -3   4      269.47      259.04      5.49 o
  -7  -3   4       65.21       68.27      1.79 o
  -6  -3   4       46.57       46.72      1.57 o
  -5  -3   4      662.72      760.02      8.19 o
  -4  -3   4      121.53      120.72      2.33 o
  -3  -3   4      700.34      717.71      8.70 o
  -2  -3   4      340.62      321.29      4.60 o
  -1  -3   4       49.86       58.27      1.35 o
   0  -3   4       88.60      135.66      3.62 o
   1  -3   4     2925.10     2986.98     36.40 o
   2  -3   4     3410.67     3842.73     46.77 o
   3  -3   4      584.83      638.90      9.25 o
   4  -3   4      891.17      841.18     10.48 o
   5  -3   4      387.10      402.00      6.12 o
   6  -3   4      117.95      115.44      3.82 o
   7  -3   4      325.88      313.70      8.30 o
   8  -3   4     1151.02     1137.60     22.38 o
   9  -3   4       30.10       23.10      3.08 o
  10  -3   4        6.70       -0.87      3.11 o
  11  -3   4        0.77       -3.62      3.62 o
  12  -3   4       23.86       25.71      6.63 o
  13  -3   4        2.56       -3.43      5.96 o
 -14  -2   4       29.66       31.48      5.56 o
 -13  -2   4       12.33       13.00      3.13 o
 -12  -2   4        5.16        4.15      4.01 o
 -11  -2   4        0.64       -1.67      2.16 o
 -10  -2   4      277.76      283.05      6.47 o
  -9  -2   4      311.66      314.73      6.55 o
  -8  -2   4      260.11      272.90      5.97 o
  -7  -2   4     1833.20     1886.69     20.78 o
  -6  -2   4      203.40      186.82      3.04 o
  -5  -2   4      143.83      151.75      2.58 o
  -4  -2   4      381.12      378.33      4.61 o
  -3  -2   4      284.34      303.28      3.50 o
  -2  -2   4     1408.07     1536.45     15.06 o
  -1  -2   4     1269.22     1420.84     14.60 o
   0  -2   4     1460.54     1651.67     20.30 o
   1  -2   4     7178.62     8222.03    116.28 o
   2  -2   4     2547.98     2966.70     34.04 o
   3  -2   4        2.00        2.13      0.74 o
   4  -2   4       45.03       48.11      1.46 o
   5  -2   4      549.14      519.46      7.43 o
   6  -2   4       26.98       25.81      1.63 o
   7  -2   4       34.79       33.30      2.29 o
   8  -2   4      189.59      183.84      6.25 o
   9  -2   4      285.55      296.49      8.10 o
  10  -2   4        2.07       -2.68      2.68 o
  11  -2   4       44.03       44.96      5.81 o
  12  -2   4       15.38        9.67      4.15 o
  13  -2   4       20.60       20.85      6.58 o
 -14  -1   4       21.76       15.15      3.41 o
 -13  -1   4       43.88       38.38      3.76 o
 -12  -1   4        2.06        0.77      2.85 o
 -11  -1   4       17.95       20.66      2.88 o
 -10  -1   4       10.51        8.20      2.32 o
  -9  -1   4      319.49      321.73      6.45 o
  -8  -1   4      338.90      351.31      5.96 o
  -7  -1   4      315.96      316.78      4.69 o
  -6  -1   4     1238.64     1279.83     15.14 o
  -5  -1   4       54.24       48.35      1.37 o
  -4  -1   4       34.15       70.29      1.37 o
  -3  -1   4     2195.36     2366.71     24.14 o
  -2  -1   4       20.23       29.22      0.75 o
  -1  -1   4       31.97       20.08      0.57 o
   0  -1   4       22.85       10.19      0.56 o
   1  -1   4     4639.55     5182.61     58.91 o
   2  -1   4        3.82        4.70      1.21 o
   3  -1   4      879.20      782.62      9.55 o
   4  -1   4      531.89      584.05      7.93 o
   5  -1   4      110.17      121.71      2.84 o
   6  -1   4      365.03      339.10      7.08 o
   7  -1   4       17.42       15.64      1.66 o
   8  -1   4      250.56      240.15      7.70 o
   9  -1   4      606.30      637.99     15.89 o
  10  -1   4        0.13       -1.54      2.14 o
  11  -1   4       28.55       29.87      3.60 o
  12  -1   4        4.70        1.11      3.18 o
  13  -1   4       11.97        7.07      4.40 o
 -14   0   4        9.98        7.26      3.36 o
 -13   0   4       66.47       57.18      4.31 o
 -12   0   4       11.27        4.69      3.75 o
 -11   0   4       27.29       28.45      4.22 o
 -10   0   4       71.13       82.04      4.04 o
  -9   0   4       16.30       19.43      2.29 o
  -8   0   4      177.22      177.17      4.20 o
  -7   0   4       20.94       23.21      1.46 o
  -6   0   4     1726.44     1628.70     19.18 o
  -5   0   4      819.69      802.07      9.81 o
  -4   0   4     1135.25     1344.46     14.11 o
  -3   0   4     6694.26     7666.94     73.79 o
  -2   0   4      548.38      540.33      5.87 o
  -1   0   4        1.39        1.58      0.37 o
   0   0   4     3231.61     3857.36     47.33 o
   1   0   4     2322.70     2428.60     27.83 o
   2   0   4     4344.01     4490.24     48.48 o
   3   0   4       28.17       21.90      0.92 o
   4   0   4     1997.81     2011.77     20.06 o
   5   0   4     1422.93     1496.21     19.03 o
   6   0   4       80.20       62.95      2.16 o
   7   0   4      238.50      242.86      5.02 o
   8   0   4        5.24        5.44      1.74 o
   9   0   4     1101.36     1133.74     19.43 o
  10   0   4       13.34       10.14      2.34 o
  11   0   4        7.63        4.00      2.89 o
  12   0   4      122.35      112.43      5.65 o
  13   0   4        4.70        5.69      3.41 o
  14   0   4        4.96       -2.05      6.63 o
 -14   1   4        0.86       -0.10      3.64 o
 -13   1   4       18.09       10.74      7.25 o
 -12   1   4       55.84       52.14      4.30 o
 -11   1   4        0.49       -1.77      2.55 o
 -10   1   4      146.47      143.28      5.45 o
  -9   1   4      279.22      273.93      6.00 o
  -8   1   4      137.29      117.78      3.48 o
  -7   1   4      108.62      116.70      2.93 o
  -6   1   4       29.07       33.57      2.51 o
  -5   1   4      954.73      852.77     11.10 o
  -4   1   4      149.43      152.21      2.53 o
  -3   1   4     3204.53     3327.91     37.66 o
  -2   1   4      428.16      410.17      4.85 o
  -1   1   4     1867.35     2306.57     29.05 o
   0   1   4      711.72      761.25      8.20 o
   1   1   4     3289.65     3557.24     36.56 o
   2   1   4     2516.94     2439.89     25.28 o
   3   1   4     2552.77     2607.39     25.69 o
   4   1   4      888.72     1045.77     10.28 o
   5   1   4     2041.61     1974.95     22.31 o
   6   1   4     1347.35     1352.97     17.22 o
   7   1   4      148.98      159.98      3.27 o
   8   1   4      377.50      379.30      7.03 o
   9   1   4      512.97      522.92     10.10 o
  10   1   4       32.82       26.48      2.53 o
  11   1   4       80.30       83.73      4.50 o
  12   1   4       15.53       12.83      3.33 o
  13   1   4       57.06       57.24      5.84 o
  14   1   4        2.02       -1.01      4.47 o
 -14   2   4        2.19       -6.06      6.06 o
 -13   2   4        0.45       -3.97      3.97 o
 -12   2   4       10.79       14.41      2.93 o
 -11   2   4        0.66       -2.59      2.59 o
 -10   2   4       23.16       24.57      2.63 o
  -9   2   4     1048.37      973.91     17.10 o
  -8   2   4        2.03        5.13      1.57 o
  -7   2   4        4.05        3.39      1.24 o
  -6   2   4      196.68      237.70      4.34 o
  -5   2   4      797.85      879.25     11.51 o
  -4   2   4     8867.38     9911.31    105.27 o
  -3   2   4      499.07      421.99      4.89 o
  -2   2   4     3238.58     3407.04     36.62 o
  -1   2   4        7.54        9.41      0.56 o
   0   2   4        0.72        3.89      0.46 o
   1   2   4      432.51      466.23      5.69 o
   2   2   4     1269.48     1361.95     15.02 o
   3   2   4     1249.02     1194.93     12.58 o
   4   2   4      247.31      246.81      3.30 o
   5   2   4     1659.43     1792.26     20.85 o
   6   2   4     1744.22     1721.32     20.20 o
   7   2   4      149.75      153.09      2.97 o
   8   2   4      297.45      309.49      6.01 o
   9   2   4        0.37        0.42      1.50 o
  10   2   4        1.09        0.94      1.90 o
  11   2   4        3.94        2.17      3.46 o
  12   2   4       27.24       14.69      4.11 o
  13   2   4       92.62       97.08      6.71 o
  14   2   4       20.14       16.69      4.98 o
 -13   3   4        6.63       -5.82      5.82 o
 -12   3   4       50.23       56.33      4.42 o
 -11   3   4      102.57      109.33      4.56 o
 -10   3   4        2.43        0.91      2.16 o
  -9   3   4     1000.64      950.74     16.82 o
  -8   3   4      309.24      308.98      6.84 o
  -7   3   4       87.50       67.73      2.39 o
  -6   3   4      224.91      190.48      3.57 o
  -5   3   4      396.07      420.54      6.56 o
  -4   3   4     1075.49     1215.80     13.62 o
  -3   3   4      550.88      623.41      7.26 o
  -2   3   4      186.62      131.82      2.12 o
  -1   3   4     2640.04     2831.24     34.28 o
   0   3   4       12.09       26.22      0.74 o
   1   3   4      121.59      124.99      1.75 o
   2   3   4      517.74      481.79      5.53 o
   3   3   4      522.38      464.92      5.44 o
   4   3   4     7374.74     7740.39     78.29 o
   5   3   4      395.85      506.92      6.13 o
   6   3   4      337.64      301.86      4.13 o
   7   3   4      616.05      618.43      8.08 o
   8   3   4        4.07        0.59      1.33 o
   9   3   4      270.01      285.54      5.84 o
  10   3   4       56.99       59.03      3.22 o
  11   3   4        8.56        4.68      3.29 o
  12   3   4        0.50       -6.08      6.08 o
  13   3   4       73.49       81.66      6.27 o
  14   3   4       80.01       85.82      6.98 o
 -13   4   4       56.03       62.90      6.07 o
 -12   4   4        3.83       -3.36      3.36 o
 -11   4   4       69.18       69.56      4.42 o
 -10   4   4      129.85      137.94      4.42 o
  -9   4   4      155.60      141.51      4.74 o
  -8   4   4      521.72      519.23     10.10 o
  -7   4   4      567.68      557.68      9.46 o
  -6   4   4        2.27        0.54      1.08 o
  -5   4   4      405.56      385.84      8.84 o
  -4   4   4        0.01        2.01      0.79 o
  -3   4   4        1.40       -0.51      0.59 o
  -2   4   4       38.66       38.56      1.22 o
  -1   4   4     3118.84     2953.53     35.82 o
   0   4   4      479.92      378.23      4.65 o
   1   4   4     1271.30     1332.34     15.22 o
   2   4   4     4394.59     4892.64     54.86 o
   3   4   4     1667.92     1727.71     17.79 o
   4   4   4     1464.96     1737.17     17.96 o
   5   4   4       50.95       41.97      1.15 o
   6   4   4        2.75        2.18      0.79 o
   7   4   4      559.20      561.24      7.36 o
   8   4   4      439.13      443.79      7.17 o
   9   4   4       85.27       81.60      3.54 o
  10   4   4      154.67      142.07      4.77 o
  11   4   4        0.07       -2.56      2.62 o
  12   4   4       54.55       54.89      5.13 o
  13   4   4        0.52       -3.06      3.06 o
  14   4   4       81.26       83.13      5.72 o
 -13   5   4       43.60       45.32      7.82 o
 -12   5   4       10.78        3.69      7.20 o
 -11   5   4        0.34        1.20      2.80 o
 -10   5   4       23.80       26.44      3.50 o
  -9   5   4       45.49       40.62      2.66 o
  -8   5   4      146.02      153.06      4.67 o
  -7   5   4      500.21      479.80      8.48 o
  -6   5   4      204.07      204.51      4.50 o
  -5   5   4      112.04      105.67      2.53 o
  -4   5   4      239.83      245.78      3.75 o
  -3   5   4       15.77       16.39      0.94 o
  -2   5   4      188.39      191.65      2.84 o
  -1   5   4     2570.98     2677.74     30.43 o
   0   5   4      801.77      694.74      9.39 o
   1   5   4      627.65      594.57      6.94 o
   2   5   4     3996.68     3969.57     39.69 o
   3   5   4     4428.70     4663.96     49.59 o
   4   5   4      626.02      589.96      6.74 o
   5   5   4      275.70      248.38      3.54 o
   6   5   4      385.62      373.20      5.12 o
   7   5   4      125.51      127.53      2.30 o
   8   5   4       13.29       13.30      1.20 o
   9   5   4       14.89       11.83      1.78 o
  10   5   4      204.03      178.60      5.54 o
  11   5   4       98.64       93.13      4.35 o
  12   5   4       43.90       49.56      6.23 o
  13   5   4       31.91       27.58      3.92 o
  14   5   4        6.29        0.34      3.45 o
 -12   6   4        7.64        2.15      5.72 o
 -11   6   4       37.20       39.31      6.92 o
 -10   6   4        2.72       -0.41      3.22 o
  -9   6   4       97.78      113.54      4.42 o
  -8   6   4      147.00      146.36      4.68 o
  -7   6   4       80.04       85.49      2.92 o
  -6   6   4      588.50      576.57      9.65 o
  -5   6   4       54.31       52.69      2.16 o
  -4   6   4      659.36      657.80      8.88 o
  -3   6   4        8.15        9.53      0.96 o
  -2   6   4      688.67      721.99      9.73 o
  -1   6   4       47.92       62.91      1.47 o
   0   6   4      120.17      174.18      3.27 o
   1   6   4     3829.29     4128.89     53.00 o
   2   6   4       87.82       98.23      1.88 o
   3   6   4     1984.38     2002.83     23.86 o
   4   6   4     2949.83     2995.94     39.71 o
   5   6   4      171.22      142.71      3.39 o
   6   6   4       97.56       93.73      2.19 o
   7   6   4       29.51       26.89      1.09 o
   8   6   4      153.32      149.74      3.71 o
   9   6   4      124.13      115.00      3.54 o
  10   6   4      359.09      357.23      7.40 o
  11   6   4      390.67      391.89      9.18 o
  12   6   4        5.21       -1.12      2.44 o
  13   6   4       20.34       16.86      3.69 o
  14   6   4       41.77       41.46      4.58 o
 -12   7   4        7.01       -3.82      5.44 o
 -11   7   4       45.90       50.00      7.44 o
 -10   7   4       70.43       71.42      7.87 o
  -9   7   4        0.29        0.14      3.10 o
  -8   7   4       99.10      110.06      5.57 o
  -7   7   4      226.56      219.80      5.08 o
  -6   7   4       10.23       15.78      1.80 o
  -5   7   4       78.00       72.01      2.37 o
  -4   7   4      578.95      545.19      7.63 o
  -3   7   4      433.91      418.81      6.47 o
  -2   7   4      277.63      268.39      4.03 o
  -1   7   4      124.14       95.99      3.40 o
   0   7   4      295.85      319.32      5.59 o
   1   7   4       16.88        7.67      1.87 o
   2   7   4      569.31      486.51      6.77 o
   3   7   4      461.13      486.15      6.82 o
   4   7   4     1942.46     1996.81     32.77 o
   5   7   4      855.07      874.04     12.28 o
   6   7   4        6.09        4.21      0.94 o
   7   7   4      256.78      286.10      4.87 o
   8   7   4       17.78       18.74      1.70 o
   9   7   4      238.05      239.05      5.06 o
  10   7   4        9.85       10.53      2.06 o
  11   7   4      198.90      200.47      6.16 o
  12   7   4       67.21       71.55      5.19 o
  13   7   4        0.84        3.68      3.54 o
  14   7   4       54.00       51.83      4.83 o
 -11   8   4       14.58       18.56      6.44 o
 -10   8   4       77.17       82.82      8.40 o
  -9   8   4       57.06       52.96      6.92 o
  -8   8   4       57.57       61.90      4.81 o
  -7   8   4      182.33      179.22      6.26 o
  -6   8   4      178.89      174.23      5.85 o
  -5   8   4      186.68      175.30      5.56 o
  -4   8   4       25.62       20.65      1.46 o
  -3   8   4      825.77      781.54     12.44 o
  -2   8   4      479.20      446.13      6.10 o
  -1   8   4      585.92      609.13      8.60 o
   0   8   4     1497.32     1547.74     22.29 o
   1   8   4      236.66      218.44      3.50 o
   2   8   4      332.91      360.21      5.22 o
   3   8   4      139.20      161.12      6.10 o
   4   8   4      175.66      209.32      3.63 o
   5   8   4      445.07      413.51      6.65 o
   6   8   4       11.53       13.98      1.40 o
   7   8   4       55.98       64.14      2.29 o
   8   8   4      209.90      193.46      4.55 o
   9   8   4      102.87      103.96      3.52 o
  10   8   4       61.60       59.45      2.74 o
  11   8   4       13.94        9.63      2.50 o
  12   8   4       93.24       86.92      4.39 o
  13   8   4       30.98       30.10      4.01 o
  14   8   4       12.85       11.10      3.64 o
 -11   9   4        0.20        1.57      6.01 o
 -10   9   4       19.68       23.19      6.35 o
  -9   9   4       88.90      117.80      9.49 o
  -8   9   4        0.17        4.20      4.82 o
  -7   9   4      291.98      314.20      9.65 o
  -6   9   4       25.57       18.76      2.76 o
  -5   9   4      205.40      184.58      5.90 o
  -4   9   4        7.23        5.21      1.87 o
  -3   9   4      430.01      433.92      8.60 o
  -2   9   4     1401.28     1393.37     23.49 o
  -1   9   4        8.78        8.00      1.14 o
   0   9   4      749.08      729.25     12.55 o
   1   9   4      862.77      844.70     14.59 o
   2   9   4        1.47       -0.12      0.62 o
   3   9   4      165.09      171.47      2.91 o
   4   9   4        0.42       -0.18      0.69 o
   5   9   4       22.77       41.04      1.53 o
   6   9   4        2.66        5.31      1.13 o
   7   9   4       10.72       15.76      2.24 o
   8   9   4      462.52      413.89      7.57 o
   9   9   4       10.33        9.42      1.84 o
  10   9   4       52.26       54.12      2.83 o
  11   9   4       39.22       42.42      4.52 o
  12   9   4       11.40       11.85      3.08 o
  13   9   4       13.06       11.15      3.34 o
  14   9   4        0.65       -3.57      3.57 o
 -10  10   4       10.91        6.54      6.15 o
  -9  10   4       33.97       38.07      7.01 o
  -8  10   4        8.85       10.50      5.44 o
  -7  10   4       59.19       58.46      5.02 o
  -6  10   4       24.94       31.30      3.22 o
  -5  10   4       48.86       52.00      3.36 o
  -4  10   4       21.69       21.71      2.56 o
  -3  10   4      266.03      265.44      7.36 o
  -2  10   4      112.82      108.24      3.54 o
  -1  10   4      570.63      565.22     10.32 o
   0  10   4       51.03       51.63      2.16 o
   1  10   4      802.35      781.50     12.06 o
   2  10   4      424.56      396.11      6.49 o
   3  10   4       19.61       16.72      1.04 o
   4  10   4       53.13       51.34      1.74 o
   5  10   4       79.36       58.95      2.23 o
   6  10   4       92.15       90.02      2.63 o
   7  10   4        3.36       -1.25      1.25 o
   8  10   4      247.73      241.67      5.16 o
   9  10   4      131.92      142.73      4.05 o
  10  10   4        8.25        6.21      2.15 o
  11  10   4       98.18       89.44      4.75 o
  12  10   4       10.22        9.88      2.95 o
  13  10   4       27.88       26.30      3.73 o
  -9  11   4        2.91       -5.06      5.30 o
  -8  11   4       11.41       11.12      5.63 o
  -7  11   4        1.87        0.41      3.55 o
  -6  11   4       94.98       96.41      5.88 o
  -5  11   4       17.53       17.30      2.73 o
  -4  11   4        0.70        2.06      2.18 o
  -3  11   4       19.93       15.03      2.31 o
  -2  11   4       59.54       55.73      3.08 o
  -1  11   4      206.16      203.91      4.83 o
   0  11   4       53.39       46.82      2.10 o
   1  11   4      217.94      214.25      5.23 o
   2  11   4      186.29      177.57      4.13 o
   3  11   4      241.07      226.73      5.27 o
   4  11   4      321.94      299.25      5.86 o
   5  11   4      251.57      207.87      4.53 o
   6  11   4        0.61       -1.44      1.44 o
   7  11   4       13.71        9.09      1.39 o
   8  11   4       34.86       34.24      2.32 o
   9  11   4      175.57      185.90      5.26 o
  10  11   4       25.57       29.14      2.66 o
  11  11   4       23.42       28.05      3.22 o
  12  11   4       89.82       95.36      5.23 o
  13  11   4        8.03        5.02      3.12 o
  -8  12   4        0.10       -5.06      5.06 o
  -7  12   4       10.39       14.07      5.63 o
  -6  12   4       13.24       11.31      4.89 o
  -5  12   4       81.03       89.69      5.70 o
  -4  12   4        0.06        1.33      2.37 o
  -3  12   4      360.68      363.63      9.01 o
  -2  12   4      208.34      209.81      5.95 o
  -1  12   4       30.66       26.74      2.24 o
   0  12   4      136.14      133.74      3.68 o
   1  12   4        6.25        5.45      1.33 o
   2  12   4        0.82       -1.29      1.29 o
   3  12   4      342.44      325.47      8.43 o
   4  12   4       27.15       29.50      3.94 o
   5  12   4      103.02      103.32      3.57 o
   6  12   4        4.59        3.50      1.25 o
   7  12   4       19.50       21.61      1.60 o
   8  12   4       18.42       19.58      1.96 o
   9  12   4       36.09       35.53      2.51 o
  10  12   4       69.65       78.72      3.77 o
  11  12   4        1.66        1.97      2.22 o
  12  12   4       38.98       38.70      3.73 o
  -7  13   4        4.04       -0.19      5.39 o
  -6  13   4        0.95       -4.44      4.44 o
  -5  13   4       36.78       35.13      4.46 o
  -4  13   4       27.16       25.74      5.41 o
  -3  13   4       17.42       19.10      3.30 o
  -2  13   4      267.92      285.33      7.45 o
  -1  13   4       86.58       89.26      3.78 o
   0  13   4       10.45        8.42      1.96 o
   1  13   4       51.20       56.30      2.71 o
   2  13   4       52.86       51.84      2.23 o
   3  13   4       92.44       84.32      4.11 o
   4  13   4        0.14       -0.82      2.36 o
   5  13   4      133.03      131.91      5.54 o
   6  13   4       71.95       70.78      4.00 o
   7  13   4        8.77        6.31      1.56 o
   8  13   4        7.46        8.49      1.68 o
   9  13   4        1.41        4.00      1.80 o
  10  13   4      122.34      143.21      5.19 o
  11  13   4        9.20        7.78      2.47 o
  12  13   4        1.53        7.73      6.87 o
  -6  14   4        8.51        3.52      3.91 o
  -5  14   4        0.02       -3.34      4.39 o
  -4  14   4       42.37       34.48      4.20 o
  -3  14   4        8.53        8.07      3.08 o
  -2  14   4       33.74       33.20      3.54 o
  -1  14   4      256.20      266.79      6.98 o
   0  14   4      110.07      111.90      4.05 o
   1  14   4        0.39       -1.22      1.47 o
   2  14   4       14.01       12.44      1.51 o
   3  14   4        2.58        0.50      1.48 o
   4  14   4        9.22        8.04      2.40 o
   5  14   4       43.15       50.52      7.87 o
   6  14   4      102.40      106.21      3.97 o
   7  14   4       17.85       19.33      4.12 o
   8  14   4       47.77       48.97      3.29 o
   9  14   4      179.91      204.22      9.42 o
  10  14   4        2.99        6.40      6.06 o
  11  14   4       36.81       35.70      5.19 o
  -4  15   4        7.95        8.21      4.48 o
  -3  15   4        6.96        6.44      3.23 o
  -2  15   4       10.92        6.93      2.99 o
  -1  15   4       63.24       63.46     11.55 o
   0  15   4       59.24       69.17      4.07 o
   1  15   4        3.04        4.06      2.48 o
   2  15   4        3.30        7.11      2.81 o
   3  15   4        0.06       -0.43      1.62 o
   4  15   4       19.01       18.80      7.54 o
   5  15   4        4.95        9.06      6.77 o
   6  15   4       48.77       55.58      8.78 o
   7  15   4       63.33       68.82      9.73 o
   8  15   4       38.26       43.34      3.25 o
   9  15   4       25.30       25.38      4.51 o
  -2  16   4       16.39       12.40      4.15 o
  -1  16   4        0.43       -3.15      3.15 o
   0  16   4       47.71       33.73      5.20 o
   1  16   4       16.91        8.01      3.77 o
   2  16   4       15.99       21.95      3.82 o
   3  16   4       23.13       22.28      3.39 o
   5  16   4       28.90       26.76      8.44 o
   6  16   4        1.98       -6.63      6.63 o
   7  16   4       26.69       26.53      8.21 o
   8  16   4       20.11       15.27      7.87 o
  -4 -13   5       12.83       12.45      3.67 o
  -3 -13   5       11.32        7.68      3.72 o
  -2 -13   5        0.06       -0.86      3.72 o
  -1 -13   5       39.02       31.01      5.49 o
   0 -13   5       24.24       19.70      5.53 o
   1 -13   5        0.43       -1.81      4.68 o
  -8 -12   5       16.21       15.50      6.92 o
  -7 -12   5       68.35       69.61      9.45 o
  -6 -12   5        0.05       -2.84      2.84 o
  -5 -12   5       38.07       44.57      4.82 o
  -4 -12   5        9.69       11.65      2.55 o
  -3 -12   5        5.51        2.56      2.07 o
  -2 -12   5        1.49        3.19      2.32 o
  -1 -12   5       32.90       33.03      4.15 o
   0 -12   5       81.92       81.36      3.96 o
   1 -12   5        9.07        5.61      2.37 o
   2 -12   5       12.82       15.91      3.26 o
   3 -12   5       20.73       23.85      4.72 o
  -9 -11   5        2.96       12.31      6.39 o
  -8 -11   5        0.05       -2.64      2.64 o
  -7 -11   5      147.36      155.15     25.86 o
  -6 -11   5       81.55       75.04      5.07 o
  -5 -11   5       30.33       35.28      2.74 o
  -4 -11   5      109.47      118.57     11.71 o
  -3 -11   5       57.84       65.75      3.28 o
  -2 -11   5        3.49        3.01      1.45 o
  -1 -11   5        0.06        0.36      1.41 o
   0 -11   5      104.93      106.70      5.84 o
   1 -11   5       68.60       67.88      3.75 o
   2 -11   5        0.69        2.05      2.40 o
   3 -11   5      111.93      108.71      5.99 o
   4 -11   5        3.46        2.31      3.18 o
   5 -11   5       22.90       26.54      5.39 o
 -10 -10   5        5.52        2.38      5.96 o
  -9 -10   5        0.35       -1.99      1.99 o
  -8 -10   5        5.62       -0.55      2.29 o
  -7 -10   5       30.91       34.39      2.29 o
  -6 -10   5      179.05      183.06      8.41 o
  -5 -10   5        4.88        7.13      1.15 o
  -4 -10   5       76.23       78.07      2.47 o
  -3 -10   5       10.62       11.56      1.27 o
  -2 -10   5        1.95        1.45      1.12 o
  -1 -10   5       15.91       18.20      1.70 o
   0 -10   5       16.40       22.61      1.96 o
   1 -10   5      115.68      120.98      4.74 o
   2 -10   5       26.64       24.54      2.80 o
   3 -10   5       36.36       38.36      3.32 o
   4 -10   5       90.59      107.35      6.14 o
   5 -10   5      118.09      136.72      7.16 o
   6 -10   5       23.26       23.23      4.48 o
   7 -10   5       18.00       22.04      6.06 o
 -11  -9   5       54.47       51.88      3.92 o
 -10  -9   5      135.39      131.86      5.66 o
  -9  -9   5        0.34       -2.01      2.01 o
  -8  -9   5       88.13       96.61      4.83 o
  -7  -9   5       27.68       22.99      3.13 o
  -6  -9   5       57.18       65.50      2.63 o
  -5  -9   5      140.81      156.06      4.71 o
  -4  -9   5       40.97       47.19      1.90 o
  -3  -9   5      273.96      303.42      5.50 o
  -2  -9   5        8.04        7.84      1.24 o
  -1  -9   5        6.23        6.89      1.31 o
   0  -9   5       66.59       66.85      2.82 o
   1  -9   5       66.75       68.13      2.96 o
   2  -9   5       94.01      101.16      5.03 o
   3  -9   5        0.61       -0.56      1.85 o
   4  -9   5      100.97       98.75      5.76 o
   5  -9   5       84.56       82.62      5.44 o
   6  -9   5       12.60       13.62      3.97 o
   7  -9   5       23.67       25.29      6.15 o
   8  -9   5        2.90       -5.10      5.10 o
 -12  -8   5       27.82       24.92      3.22 o
 -11  -8   5        0.01       -0.19      2.34 o
 -10  -8   5      201.97      220.82      6.38 o
  -9  -8   5      179.93      191.13      8.46 o
  -8  -8   5        7.16        6.94      1.86 o
  -7  -8   5       96.05      103.94      3.58 o
  -6  -8   5        3.01        2.23      1.30 o
  -5  -8   5       37.58       40.64      1.85 o
  -4  -8   5        9.18        7.77      1.11 o
  -3  -8   5      221.08      231.29      4.16 o
  -2  -8   5      102.99       99.65      2.67 o
  -1  -8   5       29.93       26.91      1.60 o
   0  -8   5      376.98      387.99      8.12 o
   1  -8   5       10.46       11.94      1.70 o
   2  -8   5       73.38       69.07      3.01 o
   3  -8   5       21.05       21.17      2.64 o
   4  -8   5        0.12       -1.81      1.81 o
   5  -8   5       88.85       83.63      6.13 o
   6  -8   5       56.75       54.09      5.41 o
   7  -8   5       20.70       12.65      4.01 o
   8  -8   5        6.31        8.87      5.58 o
   9  -8   5        0.01       -5.10      5.10 o
 -12  -7   5       28.80       29.08      5.34 o
 -11  -7   5       38.24       34.83      3.21 o
 -10  -7   5       56.39       53.28      3.37 o
  -9  -7   5      429.10      455.50      8.66 o
  -8  -7   5       85.22       90.52      3.29 o
  -7  -7   5       92.78      100.68      3.28 o
  -6  -7   5        2.90        2.66      1.33 o
  -5  -7   5      371.45      405.35      7.09 o
  -4  -7   5       32.97       42.60      1.60 o
  -3  -7   5        5.80        4.89      1.14 o
  -2  -7   5      393.01      420.28      7.06 o
  -1  -7   5      135.65      140.53      3.39 o
   0  -7   5      400.77      395.05      6.95 o
   1  -7   5     1138.58     1154.17     23.45 o
   2  -7   5       43.42       50.03      2.54 o
   3  -7   5      143.13      137.53      4.24 o
   4  -7   5       26.70       24.32      2.29 o
   5  -7   5       16.59       18.29      2.71 o
   6  -7   5       20.18       19.75      3.01 o
   7  -7   5        6.02        7.60      3.89 o
   8  -7   5       57.33       56.34      7.49 o
   9  -7   5       59.12       54.82      7.63 o
  10  -7   5        6.42       -4.58      5.92 o
 -13  -6   5       76.82       83.00      7.36 o
 -12  -6   5        7.46        6.89      2.76 o
 -11  -6   5       92.13       95.40      6.16 o
 -10  -6   5       32.52       26.16      3.44 o
  -9  -6   5      135.12      142.67      4.29 o
  -8  -6   5      124.36      133.31      3.93 o
  -7  -6   5      327.39      317.04      6.25 o
  -6  -6   5       97.04       99.69      2.79 o
  -5  -6   5       27.24       29.53      1.57 o
  -4  -6   5      150.67      154.58      3.11 o
  -3  -6   5       21.03       24.35      1.24 o
  -2  -6   5      281.23      281.47      4.66 o
  -1  -6   5      433.75      473.63      7.80 o
   0  -6   5        0.68       -1.11      1.13 o
   1  -6   5      609.44      630.52     15.32 o
   2  -6   5     1675.30     1665.54     25.37 o
   3  -6   5      141.65      129.19      4.02 o
   4  -6   5       11.99       10.10      1.90 o
   5  -6   5        1.70       -0.56      1.96 o
   6  -6   5        2.35       -0.11      2.25 o
   7  -6   5        0.60        1.18      2.56 o
   8  -6   5       65.82       65.84      7.35 o
   9  -6   5       65.82       71.56      7.97 o
  10  -6   5       41.54       54.96      7.87 o
 -13  -5   5       31.39       35.31      4.14 o
 -12  -5   5       65.47       71.51      6.00 o
 -11  -5   5       15.82       19.13      6.15 o
 -10  -5   5       87.31       88.90      3.61 o
  -9  -5   5        1.55       -1.66      1.66 o
  -8  -5   5       94.79       97.62      3.47 o
  -7  -5   5        0.82        1.60      1.42 o
  -6  -5   5      115.39      124.58      3.12 o
  -5  -5   5     2624.53     2833.83     39.02 o
  -4  -5   5        8.79       13.04      0.93 o
  -3  -5   5      402.92      398.92      6.11 o
  -2  -5   5        3.76        2.53      0.80 o
  -1  -5   5      284.55      268.68      4.79 o
   0  -5   5      233.24      229.85      4.36 o
   1  -5   5       50.04       45.09      1.81 o
   2  -5   5     1348.59     1514.98     24.86 o
   3  -5   5      270.89      270.20      7.26 o
   4  -5   5       71.17       66.71      2.96 o
   5  -5   5       37.73       36.53      2.53 o
   6  -5   5        4.88       -0.65      2.05 o
   7  -5   5       66.40       75.92      4.15 o
   8  -5   5       38.60       48.96      4.57 o
   9  -5   5      115.06      126.01      9.69 o
  10  -5   5       52.77       71.28      8.25 o
  11  -5   5        2.46       -2.77      5.68 o
 -13  -4   5       47.01       45.03      4.42 o
 -12  -4   5      199.82      212.26      6.87 o
 -11  -4   5        0.20       -1.10      2.15 o
 -10  -4   5        8.14        4.03      1.95 o
  -9  -4   5      111.70      118.25      3.91 o
  -8  -4   5       50.00       48.60      2.45 o
  -7  -4   5       16.14       19.88      1.72 o
  -6  -4   5        0.92       -0.26      1.17 o
  -5  -4   5      660.80      744.65      9.96 o
  -4  -4   5      571.17      598.55      8.09 o
  -3  -4   5      568.95      631.97      7.88 o
  -2  -4   5      838.35      901.74     12.58 o
  -1  -4   5      147.35      147.49      2.71 o
   0  -4   5      151.47      182.47      4.20 o
   1  -4   5       51.46       45.44      1.52 o
   2  -4   5      522.24      505.92     10.58 o
   3  -4   5      579.85      589.43      9.48 o
   4  -4   5      225.63      215.69      4.68 o
   5  -4   5       93.33       85.78      3.15 o
   6  -4   5       31.27       37.14      4.66 o
   7  -4   5      113.17      110.70      4.21 o
   8  -4   5        5.62        4.46      3.14 o
   9  -4   5       15.49       13.50      3.79 o
  10  -4   5       90.99       97.14      8.92 o
  11  -4   5       18.37       16.70      6.25 o
  12  -4   5       11.66        5.63      6.35 o
 -14  -3   5       32.21       34.67      3.83 o
 -13  -3   5        0.48        5.62      3.21 o
 -12  -3   5      179.10      183.16      7.17 o
 -11  -3   5       53.06       53.48      4.13 o
 -10  -3   5       49.88       52.32      2.92 o
  -9  -3   5      152.90      152.19      4.36 o
  -8  -3   5      365.05      363.73      7.03 o
  -7  -3   5        0.80       -0.70      1.27 o
  -6  -3   5        1.54        0.09      0.72 o
  -5  -3   5      345.16      335.08      4.31 o
  -4  -3   5     2105.92     2202.57     25.16 o
  -3  -3   5      133.66      158.80      2.60 o
  -2  -3   5     1115.26     1069.87     13.58 o
  -1  -3   5      348.33      292.49      5.02 o
   0  -3   5      169.72      186.29      2.70 o
   1  -3   5       83.85       74.99      1.82 o
   2  -3   5      509.16      547.88      8.92 o
   3  -3   5     1076.00     1123.52     15.61 o
   4  -3   5       91.65       88.16      2.57 o
   5  -3   5        4.73        7.34      1.70 o
   6  -3   5     1032.08     1048.33     18.11 o
   7  -3   5      290.83      291.59      6.82 o
   8  -3   5      123.93      121.16      5.18 o
   9  -3   5       12.95       11.19      2.87 o
  10  -3   5       85.98       87.54      5.99 o
  11  -3   5       19.93       23.38      6.44 o
  12  -3   5        0.03       -5.39      5.39 o
 -14  -2   5        1.62       -2.74      2.74 o
 -13  -2   5       23.92       26.06      4.22 o
 -12  -2   5       12.73       17.50      3.93 o
 -11  -2   5       70.73       65.67      3.39 o
 -10  -2   5      121.59      125.54      6.87 o
  -9  -2   5      222.83      216.81      5.30 o
  -8  -2   5      309.40      319.64      6.47 o
  -7  -2   5       50.36       42.30      1.55 o
  -6  -2   5        3.74        2.07      0.77 o
  -5  -2   5       66.78       72.70      1.84 o
  -4  -2   5      950.32      977.01     10.91 o
  -3  -2   5     1593.40     1725.87     17.69 o
  -2  -2   5     1156.65     1303.16     13.52 o
  -1  -2   5     3306.96     3713.65     42.09 o
   0  -2   5      727.76      660.02      8.54 o
   1  -2   5      192.54      212.96      3.31 o
   2  -2   5     1448.28     1657.33     20.76 o
   3  -2   5      147.40      158.75      2.95 o
   4  -2   5       88.64       86.87      2.60 o
   5  -2   5        3.74        4.81      1.15 o
   6  -2   5       62.89       59.35      2.69 o
   7  -2   5      266.63      274.37      6.44 o
   8  -2   5       17.36       13.20      2.63 o
   9  -2   5      372.52      372.66      9.81 o
  10  -2   5       24.35       13.37      3.21 o
  11  -2   5        3.61       -3.49      3.49 o
  12  -2   5       38.72       46.37      7.44 o
  13  -2   5       10.66        7.59      6.20 o
 -14  -1   5       12.01       16.75      3.52 o
 -13  -1   5        7.86        0.79      3.48 o
 -12  -1   5       28.21       30.77      4.87 o
 -11  -1   5       20.87       17.00      2.76 o
 -10  -1   5      265.40      254.87      6.74 o
  -9  -1   5       55.80       58.72      2.86 o
  -8  -1   5      461.45      459.01      7.40 o
  -7  -1   5      585.71      606.20      9.02 o
  -6  -1   5       25.98       28.63      1.24 o
  -5  -1   5        8.27        7.41      0.85 o
  -4  -1   5       88.05      110.85      2.08 o
  -3  -1   5     1342.66     1362.05     14.17 o
  -2  -1   5     2492.19     2650.73     27.08 o
  -1  -1   5      418.47      365.03      3.96 o
   0  -1   5     6489.93     7277.56     90.21 o
   1  -1   5      412.79      434.95      5.96 o
   2  -1   5      272.62      280.80      3.91 o
   3  -1   5      800.63      754.88     10.46 o
   4  -1   5        8.42        5.79      0.92 o
   5  -1   5        1.24        0.49      0.90 o
   6  -1   5      648.83      614.71     11.14 o
   7  -1   5      480.37      491.22      9.52 o
   8  -1   5      113.99      105.97      3.88 o
   9  -1   5      213.23      217.24      5.81 o
  10  -1   5       62.11       63.15      3.46 o
  11  -1   5       86.85       80.51      4.61 o
  12  -1   5       21.27       23.98      6.82 o
  13  -1   5       10.43        8.83      4.53 o
 -14   0   5       73.26       74.51      4.86 o
 -13   0   5        4.53        4.33      3.96 o
 -12   0   5       41.93       36.63      4.79 o
 -11   0   5       26.96       26.69      3.76 o
 -10   0   5        1.26       -1.84      1.84 o
  -9   0   5       72.55       69.70      2.89 o
  -8   0   5       31.40       31.76      1.88 o
  -7   0   5      397.51      409.32      6.60 o
  -6   0   5        1.52        3.57      0.87 o
  -5   0   5      629.23      636.39      7.54 o
  -4   0   5      259.58      277.29      3.49 o
  -3   0   5        8.36       12.74      0.98 o
  -2   0   5     2101.15     2304.65     24.77 o
  -1   0   5      204.39      236.24      3.65 o
   0   0   5     1006.94     1053.64     12.42 o
   1   0   5     1301.85     1209.17     14.22 o
   2   0   5      212.85      171.48      2.83 o
   3   0   5     1615.12     1823.23     21.08 o
   4   0   5      442.22      406.76      5.45 o
   5   0   5       29.10       33.80      1.29 o
   6   0   5       47.28       45.80      1.70 o
   7   0   5      629.05      606.83      9.21 o
   8   0   5      474.51      477.96      9.27 o
   9   0   5        0.40       -2.05      3.31 o
  10   0   5      171.64      183.89      5.47 o
  11   0   5      309.14      317.59      9.88 o
  12   0   5       11.66       11.03      7.18 o
  13   0   5        9.27        6.65      6.32 o
 -14   1   5       63.76       62.13      4.67 o
 -13   1   5       41.49       44.33      4.54 o
 -12   1   5        0.74        1.24      5.53 o
 -11   1   5       94.51      100.74      5.03 o
 -10   1   5       39.16       35.98      3.31 o
  -9   1   5       27.53       21.61      2.07 o
  -8   1   5        1.10       -1.27      1.44 o
  -7   1   5      249.24      247.11      5.04 o
  -6   1   5      233.09      216.23      4.29 o
  -5   1   5      566.53      598.30      7.66 o
  -4   1   5     1640.84     1483.86     21.73 o
  -3   1   5     2133.17     2223.63     23.91 o
  -2   1   5      123.11      118.74      1.94 o
  -1   1   5      923.82      808.60      9.13 o
   0   1   5      378.75      405.16      4.87 o
   1   1   5      374.29      336.14      3.95 o
   2   1   5      648.43      684.84      7.53 o
   3   1   5      410.97      364.01      4.39 o
   4   1   5     2613.65     2932.46     29.02 o
   5   1   5       78.98       83.76      2.03 o
   6   1   5       37.11       30.32      1.55 o
   7   1   5        7.08        9.63      1.27 o
   8   1   5      608.46      597.10     10.01 o
   9   1   5      334.58      325.80      7.19 o
  10   1   5        1.70        3.38      2.12 o
  11   1   5      178.85      194.11      6.79 o
  12   1   5      163.56      178.55      6.86 o
  13   1   5        2.29       -5.53      5.53 o
  14   1   5        8.39       -4.20      6.11 o
 -13   2   5       39.37       38.78      5.65 o
 -12   2   5       20.31       18.86      4.62 o
 -11   2   5       13.67        9.80      2.99 o
 -10   2   5      102.07      108.98      5.05 o
  -9   2   5        9.83        9.11      2.15 o
  -8   2   5       20.62       19.39      1.93 o
  -7   2   5       95.95       87.78      2.75 o
  -6   2   5     1084.90     1077.53     15.08 o
  -5   2   5      418.53      468.64      6.70 o
  -4   2   5     6031.03     6420.67     79.27 o
  -3   2   5     7030.30     7555.63     76.60 o
  -2   2   5     2025.78     2000.70     21.82 o
  -1   2   5        2.03       10.71      0.63 o
   0   2   5     1019.35     1046.65     12.29 o
   1   2   5       21.21       29.01      0.85 o
   2   2   5      344.09      376.93      4.61 o
   3   2   5       21.65       20.71      0.90 o
   4   2   5     1428.68     1242.61     13.78 o
   5   2   5      217.27      224.81      3.47 o
   6   2   5       41.43       38.06      1.62 o
   7   2   5      631.41      646.82     10.43 o
   8   2   5        2.03        0.31      1.38 o
   9   2   5      193.81      207.28      5.67 o
  10   2   5       45.51       44.91      2.87 o
  11   2   5       19.68       22.87      3.18 o
  12   2   5       94.98      111.48      7.11 o
  13   2   5        4.10        3.79      4.18 o
  14   2   5       21.22       11.12      6.87 o
 -13   3   5       21.50       12.38      8.95 o
 -12   3   5        3.53       -0.60      3.06 o
 -11   3   5       18.11       10.70      3.50 o
 -10   3   5       90.35       86.91      3.91 o
  -9   3   5      133.09      123.30      4.47 o
  -8   3   5      161.13      154.45      4.61 o
  -7   3   5       49.07       56.95      2.25 o
  -6   3   5        8.81        5.30      1.25 o
  -5   3   5     1027.87     1038.01     14.50 o
  -4   3   5     2386.01     2504.62     28.90 o
  -3   3   5     1417.57     1310.03     15.43 o
  -2   3   5     5961.81     5911.18     63.18 o
  -1   3   5      365.31      451.19      6.03 o
   0   3   5      159.96      204.24      2.66 o
   1   3   5       78.12       67.70      1.36 o
   2   3   5       66.94       75.00      1.50 o
   3   3   5      248.56      295.89      4.01 o
   4   3   5     3393.58     3795.67     40.92 o
   5   3   5     2055.14     1941.24     22.46 o
   6   3   5      231.02      228.78      3.44 o
   7   3   5      432.28      417.30      5.91 o
   8   3   5      761.44      769.71     12.30 o
   9   3   5        6.66        6.75      2.60 o
  10   3   5      203.13      220.19      8.99 o
  11   3   5       11.94        7.48      2.77 o
  12   3   5       86.42       95.48     12.69 o
  13   3   5       11.39       15.89      6.35 o
  14   3   5        0.34       -3.39      4.45 o
 -13   4   5        1.65        6.30      6.63 o
 -12   4   5       16.93       17.90      4.43 o
 -11   4   5        3.58       -2.36      2.87 o
 -10   4   5      102.98      106.80      4.36 o
  -9   4   5      246.69      237.84      6.22 o
  -8   4   5       20.42       12.95      2.10 o
  -7   4   5      454.76      426.73      7.72 o
  -6   4   5       55.24       57.89      2.15 o
  -5   4   5       63.91       56.14      1.99 o
  -4   4   5       34.63       23.32      1.23 o
  -3   4   5      205.78      219.59      3.53 o
  -2   4   5     4416.13     4407.70     49.91 o
  -1   4   5      666.23      533.86      7.04 o
   0   4   5      466.84      515.29      8.22 o
   1   4   5     1538.87     1670.67     18.09 o
   2   4   5       16.57        7.28      0.56 o
   3   4   5      811.78      894.86      9.53 o
   4   4   5      153.09      102.62      1.73 o
   5   4   5     1534.30     1527.58     16.91 o
   6   4   5      974.63      972.34     12.31 o
   7   4   5       13.17       10.84      1.20 o
   8   4   5      919.99      923.24     13.31 o
   9   4   5      451.99      450.75      9.12 o
  10   4   5       12.10       13.29      2.30 o
  11   4   5       40.76       45.53      4.63 o
  12   4   5       43.43       45.83      5.01 o
  13   4   5        0.84       -3.44      4.60 o
  14   4   5        4.04       -1.08      3.43 o
 -13   5   5       78.02       79.63      9.26 o
 -12   5   5        3.94        1.31      4.22 o
 -11   5   5        2.14        0.58      2.95 o
 -10   5   5       24.60       23.49      2.81 o
  -9   5   5      222.62      236.34      7.32 o
  -8   5   5      142.75      122.98      4.28 o
  -7   5   5       85.86       84.74      4.12 o
  -6   5   5      847.91      777.26     12.41 o
  -5   5   5      224.31      218.99      4.18 o
  -4   5   5      179.76      188.54      3.19 o
  -3   5   5      267.17      255.96      3.80 o
  -2   5   5       22.65       28.21      1.05 o
  -1   5   5      229.76      220.28      3.36 o
   0   5   5      180.80      169.34      2.75 o
   1   5   5      815.42      776.43      9.14 o
   2   5   5      803.83      653.71      8.96 o
   3   5   5      305.79      297.60      3.94 o
   4   5   5      569.39      497.40      5.88 o
   5   5   5       45.63       50.24      1.45 o
   6   5   5      813.54      839.20      9.81 o
   7   5   5      716.17      718.01      8.63 o
   8   5   5        0.88       -0.27      1.15 o
   9   5   5      388.78      390.41      7.40 o
  10   5   5       61.13       55.97      3.30 o
  11   5   5      101.28       95.03      6.55 o
  12   5   5        0.25       -2.81      2.81 o
  13   5   5        1.76       -1.27      3.05 o
  14   5   5       32.51       33.24      4.46 o
 -12   6   5        6.10       12.79      6.15 o
 -11   6   5        0.90       -4.58      4.58 o
 -10   6   5        0.85       -2.64      2.64 o
  -9   6   5       31.73       28.08      2.79 o
  -8   6   5      470.56      487.08     11.30 o
  -7   6   5       90.34       93.72      3.39 o
  -6   6   5     1089.73     1108.00     17.03 o
  -5   6   5      209.15      192.37      4.91 o
  -4   6   5      166.91      147.34      2.77 o
  -3   6   5      262.52      251.45      3.88 o
  -2   6   5      110.96      112.11      2.54 o
  -1   6   5      771.62      759.01      9.71 o
   0   6   5     1782.42     1927.35     25.18 o
   1   6   5      189.13      176.10      2.89 o
   2   6   5      708.04      806.09      8.95 o
   3   6   5       12.27       12.99      0.63 o
   4   6   5     1239.97     1258.67     14.92 o
   5   6   5     1003.78     1070.04     11.94 o
   6   6   5       74.48       74.62      1.82 o
   7   6   5       75.96       58.21      1.84 o
   8   6   5       59.17       67.82      2.79 o
   9   6   5      370.98      372.30      7.47 o
  10   6   5      327.51      337.28      8.04 o
  11   6   5        0.72       -2.29      2.29 o
  12   6   5       10.89        8.35      3.11 o
  13   6   5       33.16       38.39      4.32 o
  14   6   5       25.27       24.25      4.22 o
 -12   7   5       14.91       11.64      6.25 o
 -11   7   5        4.53        5.39      5.68 o
 -10   7   5        4.42       -1.10      4.96 o
  -9   7   5       30.61       29.70      4.13 o
  -8   7   5        3.76        0.15      2.19 o
  -7   7   5      466.46      463.45      9.51 o
  -6   7   5      111.93      108.47      3.53 o
  -5   7   5      143.40      144.45      3.72 o
  -4   7   5      990.03     1004.53     15.21 o
  -3   7   5       34.08       35.78      1.40 o
  -2   7   5      569.69      531.22      7.79 o
  -1   7   5      675.78      724.17      9.32 o
   0   7   5      161.56      193.36      3.34 o
   1   7   5        2.83        5.35      1.68 o
   2   7   5     1234.95     1211.32     14.71 o
   3   7   5     1436.88     1430.22     18.60 o
   4   7   5      110.73      117.14      2.23 o
   5   7   5     1050.86     1053.62     16.60 o
   6   7   5      318.28      353.78      5.83 o
   7   7   5      115.21      146.06      4.42 o
   8   7   5      615.66      546.96     10.77 o
   9   7   5      121.59      114.36      3.93 o
  10   7   5      129.29      134.54      4.92 o
  11   7   5       31.24       34.24      3.13 o
  12   7   5        8.98        8.38      2.66 o
  13   7   5       72.02       72.95      5.05 o
  14   7   5        2.43        4.39      3.60 o
 -11   8   5       20.06       18.32      6.54 o
 -10   8   5       11.61        5.58      5.68 o
  -9   8   5       20.81       23.19      5.72 o
  -8   8   5        0.16        0.45      3.18 o
  -7   8   5       69.15       77.50      4.19 o
  -6   8   5       15.44       10.01      2.51 o
  -5   8   5       19.20       24.14      2.33 o
  -4   8   5      730.53      787.45     11.32 o
  -3   8   5      148.53      156.02      3.62 o
  -2   8   5      417.05      447.11      6.22 o
  -1   8   5      318.22      289.92      4.65 o
   0   8   5       10.77       16.66      1.02 o
   1   8   5       33.91       34.37      1.25 o
   2   8   5      562.49      492.96      7.04 o
   3   8   5     1205.67     1248.83     18.08 o
   4   8   5      190.86      201.24      4.79 o
   5   8   5      146.88      156.67      3.14 o
   6   8   5      972.29     1037.46     18.95 o
   7   8   5      971.19      891.77     14.28 o
   8   8   5      265.18      229.45      5.78 o
   9   8   5        0.63        1.11      1.82 o
  10   8   5       49.33       49.37      3.61 o
  11   8   5       52.56       61.41      4.11 o
  12   8   5        3.13        3.62      3.27 o
  13   8   5       50.60       53.87      5.50 o
  14   8   5       11.74        8.96      4.29 o
 -11   9   5       30.10       41.46      7.92 o
 -10   9   5        0.83        4.48      5.68 o
  -9   9   5       46.22       53.67      7.25 o
  -8   9   5      138.05      139.89      9.88 o
  -7   9   5       10.49       10.45      2.85 o
  -6   9   5      154.55      168.31      6.00 o
  -5   9   5       29.76       29.43      3.40 o
  -4   9   5       16.51       16.51      2.27 o
  -3   9   5      279.49      266.19      6.87 o
  -2   9   5        5.37        1.49      1.25 o
  -1   9   5      554.66      561.31     10.19 o
   0   9   5       16.81       13.31      1.30 o
   1   9   5      356.06      356.70      6.07 o
   2   9   5      107.44      114.66      2.65 o
   3   9   5        2.27        1.47      0.86 o
   4   9   5      911.89      950.76     14.40 o
   5   9   5       59.06       65.21      3.05 o
   6   9   5      344.31      348.40      6.33 o
   7   9   5     1023.73      963.12     15.31 o
   8   9   5        6.54       10.23      1.94 o
   9   9   5       43.35       43.67      2.89 o
  10   9   5        7.26        6.02      2.18 o
  11   9   5        5.77        7.06      2.68 o
  12   9   5        1.14        4.24      2.88 o
  13   9   5       20.79       32.10      3.91 o
  14   9   5       41.42       33.20      5.07 o
 -10  10   5        1.20       -4.82      5.39 o
  -9  10   5        1.52        7.49      5.58 o
  -8  10   5      144.18      153.40     10.50 o
  -7  10   5      170.36      177.55     10.00 o
  -6  10   5        6.31        8.87      2.62 o
  -5  10   5      100.62      111.61      4.82 o
  -4  10   5      163.39      156.72      5.32 o
  -3  10   5      137.24      143.58      8.75 o
  -2  10   5       40.31       32.62      2.40 o
  -1  10   5      517.85      501.27      9.44 o
   0  10   5      334.41      346.86      6.80 o
   1  10   5      115.79      112.20      2.84 o
   2  10   5       39.58       30.71      1.48 o
   3  10   5      548.50      557.15      8.88 o
   4  10   5      794.57      755.95     13.13 o
   5  10   5      159.18      159.68      3.95 o
   6  10   5       18.36       12.96      1.77 o
   7  10   5      339.45      342.30      6.49 o
   8  10   5      163.17      160.56      4.70 o
   9  10   5        0.50        1.79      1.92 o
  10  10   5        6.83        6.72      2.16 o
  11  10   5       15.21       16.31      3.08 o
  12  10   5       18.87       18.09      3.91 o
  13  10   5        0.64        1.22      2.98 o
  -9  11   5        7.57       -3.20      5.44 o
  -8  11   5       28.96       33.01      6.54 o
  -7  11   5      175.76      201.26     11.64 o
  -6  11   5      112.73      118.39      6.69 o
  -5  11   5       11.39        4.09      2.50 o
  -4  11   5       12.14       12.87      2.48 o
  -3  11   5      161.95      162.24      5.34 o
  -2  11   5       37.81       28.25      2.39 o
  -1  11   5      120.26      120.78      3.73 o
   0  11   5      642.90      636.76     11.45 o
   1  11   5       88.59       88.30      3.20 o
   2  11   5       32.55       30.88      1.86 o
   3  11   5     1484.79     1444.81     23.98 o
   4  11   5        0.18       -1.58      1.58 o
   5  11   5      403.08      364.33      7.17 o
   6  11   5      103.40       93.30      2.84 o
   7  11   5        8.58        6.46      1.41 o
   8  11   5       47.60       50.51      2.69 o
   9  11   5        2.44        2.54      1.92 o
  10  11   5       24.43       21.70      2.56 o
  11  11   5       60.91       51.23      3.96 o
  12  11   5        8.48        7.56      3.03 o
  13  11   5       39.38       38.76      6.63 o
  -8  12   5        3.11        5.53      5.49 o
  -7  12   5       27.79       31.77      6.30 o
  -6  12   5      140.70      153.39      7.80 o
  -5  12   5        5.14        2.74      3.24 o
  -4  12   5       14.60       17.70      2.66 o
  -3  12   5      124.45      120.18      5.00 o
  -2  12   5       17.06       17.25      2.31 o
  -1  12   5       41.62       44.72      2.70 o
   0  12   5       64.43       62.68      2.70 o
   1  12   5      295.39      303.58      6.16 o
   2  12   5      105.05      103.74      3.24 o
   3  12   5      300.50      286.44      5.96 o
   4  12   5      510.35      487.73      9.07 o
   5  12   5       13.49       12.13      1.42 o
   6  12   5       21.17       18.95      1.49 o
   7  12   5        0.17       -0.26      1.27 o
   8  12   5        7.48        8.47      1.82 o
   9  12   5        0.59       -1.74      1.74 o
  10  12   5        4.50        5.13      2.64 o
  11  12   5      173.92      177.59      6.60 o
  12  12   5        2.50        3.29      2.84 o
  -7  13   5        2.57        3.34      5.39 o
  -6  13   5       22.11       23.16      4.36 o
  -5  13   5       37.85       39.97      4.59 o
  -4  13   5       44.25       40.20      4.21 o
  -3  13   5       31.49       40.22      4.72 o
  -2  13   5       24.32       22.93      2.57 o
  -1  13   5       55.32       61.92      3.14 o
   0  13   5        8.23       11.19      1.96 o
   1  13   5      154.58      149.70      3.95 o
   2  13   5      168.44      176.10      4.74 o
   3  13   5        0.02       -1.46      1.47 o
   4  13   5      228.62      221.67      4.96 o
   5  13   5       88.28       85.02      4.66 o
   6  13   5        0.24        1.23      1.18 o
   7  13   5       12.61        8.61      1.43 o
   8  13   5        2.99        2.67      1.68 o
   9  13   5        6.06        6.20      1.95 o
  10  13   5       33.31       35.60      2.90 o
  11  13   5      218.93      233.31      7.64 o
  12  13   5       18.52       13.54      3.78 o
  -6  14   5        0.24        1.43      3.82 o
  -5  14   5       15.33       17.93      3.99 o
  -4  14   5        0.88       -1.42      3.13 o
  -3  14   5       29.67       28.14      3.67 o
  -2  14   5       58.57       69.14      4.42 o
  -1  14   5       25.76       24.81      3.62 o
   0  14   5      137.55      138.92      4.63 o
   1  14   5       22.35       22.10      2.09 o
   2  14   5       37.70       34.03      2.22 o
   3  14   5       21.21       20.90      1.73 o
   4  14   5       27.86       22.55      2.43 o
   5  14   5       76.58       70.83      3.31 o
   6  14   5       23.51       19.87      1.84 o
   7  14   5       10.83        9.20      2.13 o
   8  14   5        0.60       -1.35      2.13 o
   9  14   5       16.26       16.65      3.11 o
  10  14   5      172.98      201.42      5.96 o
  11  14   5       43.64       49.65      3.76 o
  -4  15   5        4.30        0.25      3.31 o
  -3  15   5        6.29        2.52      3.07 o
  -2  15   5       41.11       40.08      3.77 o
  -1  15   5        7.55        8.72      3.17 o
   0  15   5       26.59       25.45      3.53 o
   1  15   5       25.25       25.32      2.22 o
   2  15   5        1.19       -0.36      1.97 o
   3  15   5       16.59       15.74      2.22 o
   4  15   5        1.16        0.52      2.29 o
   5  15   5        8.89        4.12      1.72 o
   6  15   5       83.43       85.78      3.86 o
   7  15   5        3.93        6.45      2.23 o
   8  15   5      123.00      125.85      5.41 o
   9  15   5       80.85       79.19      6.05 o
  10  15   5       24.15       25.04      4.69 o
  -2  16   5       15.43       15.41      4.34 o
  -1  16   5       44.13       45.91      3.81 o
   0  16   5       10.96        7.85      2.79 o
   1  16   5      129.51      130.16      8.59 o
   2  16   5       49.28       53.96      5.20 o
   3  16   5        0.09       -0.62      2.86 o
   4  16   5        2.34        2.15      2.77 o
   5  16   5        3.65       -2.74      2.74 o
   6  16   5       49.55       52.71      4.58 o
   7  16   5        4.90       -4.44      6.97 o
   8  16   5        1.52       -2.86      3.29 o
   6  17   5       15.26       14.79      8.35 o
  -7 -12   6        7.83        0.43      6.97 o
  -5 -12   6        1.21        5.34      3.53 o
  -4 -12   6       33.21       38.40      4.91 o
  -3 -12   6        0.35       -2.14      2.23 o
  -2 -12   6       40.58       43.57      3.84 o
  -1 -12   6       41.58       37.82      3.92 o
   0 -12   6        7.29        4.46      2.74 o
   1 -12   6       30.90       28.19      3.59 o
   2 -12   6       16.72       18.27      4.29 o
  -8 -11   6       32.96       31.34      7.54 o
  -7 -11   6        2.85        1.34      2.95 o
  -6 -11   6       84.26       87.51      5.76 o
  -5 -11   6       60.61       56.23      8.52 o
  -4 -11   6        4.80        5.26      2.27 o
  -3 -11   6       50.18       56.74      3.82 o
  -2 -11   6        0.47        1.24      1.65 o
  -1 -11   6       24.72       25.67      2.49 o
   0 -11   6       55.73       54.92      3.62 o
   1 -11   6       20.58       19.60      5.29 o
   2 -11   6       27.69       25.16      3.60 o
   3 -11   6        2.06       -0.21      3.03 o
   4 -11   6        3.76        7.08      3.57 o
 -10 -10   6        4.13        2.57      2.90 o
  -9 -10   6        0.03       -2.03      2.10 o
  -8 -10   6       47.80       47.00      4.85 o
  -7 -10   6       34.59       32.85      2.70 o
  -6 -10   6       32.79       32.54      2.61 o
  -5 -10   6      122.97      129.66      6.47 o
  -4 -10   6       71.27       66.76      3.77 o
  -3 -10   6        7.75       10.59      2.14 o
  -2 -10   6        5.90        5.75      1.80 o
  -1 -10   6        9.14        8.53      1.64 o
   0 -10   6       76.83       73.08      3.12 o
   1 -10   6        8.26        6.60      2.29 o
   2 -10   6       79.57       86.97      8.49 o
   3 -10   6      116.61      127.83      7.56 o
   4 -10   6        1.44       -0.34      3.32 o
   5 -10   6       69.82       77.87      5.80 o
   6 -10   6        0.58       -3.53      3.53 o
 -11  -9   6        3.72        2.47      3.12 o
 -10  -9   6       10.12        7.67      2.64 o
  -9  -9   6       23.86       19.50      2.76 o
  -8  -9   6       17.89       17.85      2.55 o
  -7  -9   6      116.08      112.81      3.88 o
  -6  -9   6        7.28        9.09      1.76 o
  -5  -9   6      119.68      130.60      3.87 o
  -4  -9   6      453.71      486.16      9.22 o
  -3  -9   6        2.50        2.49      1.19 o
  -2  -9   6       26.35       32.16      2.30 o
  -1  -9   6       10.26       10.86      1.67 o
   0  -9   6       12.45       11.66      1.81 o
   1  -9   6        0.40       -1.59      1.59 o
   2  -9   6       99.21      107.43      4.51 o
   3  -9   6       73.46       71.76      4.08 o
   4  -9   6       46.50       52.01      4.53 o
   5  -9   6        0.22        1.65      4.53 o
   6  -9   6       45.28       48.06      5.11 o
   7  -9   6        0.13        1.62      5.15 o
 -11  -8   6       95.00      101.05      4.68 o
 -10  -8   6       21.27       21.16      2.78 o
  -9  -8   6       57.40       59.50      3.39 o
  -8  -8   6       45.30       47.34      2.75 o
  -7  -8   6       41.40       38.60      2.46 o
  -6  -8   6        3.82        1.15      1.54 o
  -5  -8   6       72.29       67.71      2.63 o
  -4  -8   6      618.00      680.76     10.22 o
  -3  -8   6      318.05      352.32      6.38 o
  -2  -8   6        2.33        4.98      1.26 o
  -1  -8   6       56.37       61.50      2.38 o
   0  -8   6        4.90        2.91      1.49 o
   1  -8   6        3.23        3.70      1.92 o
   2  -8   6        6.17        8.22      1.90 o
   3  -8   6      174.37      181.44      5.30 o
   4  -8   6      115.22      119.48      6.92 o
   5  -8   6        2.72        1.98      3.20 o
   6  -8   6       30.29       29.66     11.04 o
   7  -8   6       75.95       79.05      7.97 o
   8  -8   6        8.08        7.44      5.77 o
 -12  -7   6        0.66        0.56      2.55 o
 -11  -7   6       74.28       79.32      4.21 o
 -10  -7   6       59.32       66.03      3.74 o
  -9  -7   6       10.81       11.08      2.33 o
  -8  -7   6      196.02      202.86      5.03 o
  -7  -7   6       41.72       38.36      2.29 o
  -6  -7   6       40.29       24.71      2.05 o
  -5  -7   6      410.24      438.03     11.13 o
  -4  -7   6      255.97      276.75      4.95 o
  -3  -7   6      452.29      496.89      7.74 o
  -2  -7   6       27.13       33.94      1.71 o
  -1  -7   6      101.76      110.45      3.03 o
   0  -7   6       64.36       74.13      2.68 o
   1  -7   6       53.10       47.97      2.43 o
   2  -7   6       19.87       17.83      1.97 o
   3  -7   6       52.98       48.30      2.76 o
   4  -7   6       66.65       69.97      5.40 o
   5  -7   6       61.48       57.67      3.73 o
   6  -7   6       11.28       18.17      7.08 o
   7  -7   6      240.66      262.68     13.50 o
   8  -7   6        0.07       -1.86      5.10 o
   9  -7   6        6.06       -5.44      5.44 o
 -12  -6   6       16.84       12.47      2.95 o
 -11  -6   6       42.78       44.57      3.50 o
 -10  -6   6       63.06       61.16      3.58 o
  -9  -6   6       78.82       81.48      3.39 o
  -8  -6   6       40.70       39.64      2.42 o
  -7  -6   6       36.81       39.24      2.24 o
  -6  -6   6       49.50       44.62      2.25 o
  -5  -6   6       21.10       28.60      1.67 o
  -4  -6   6       65.51       68.08      2.21 o
  -3  -6   6      130.53      138.03      3.66 o
  -2  -6   6      190.96      198.23      4.07 o
  -1  -6   6       42.49       46.04      2.00 o
   0  -6   6      318.08      318.05      9.11 o
   1  -6   6      243.95      207.47      6.58 o
   2  -6   6       15.97       14.43      1.92 o
   3  -6   6      323.50      337.91     10.73 o
   4  -6   6       42.57       38.89      2.63 o
   5  -6   6       77.91       80.40      4.05 o
   6  -6   6        1.84        0.03      2.51 o
   7  -6   6      138.78      147.43     15.43 o
   8  -6   6      114.19      144.23     10.45 o
   9  -6   6       26.75       25.43      6.58 o
  10  -6   6       18.78       14.26      6.49 o
 -13  -5   6       30.61       35.73      4.91 o
 -12  -5   6       11.50       10.53      2.88 o
 -11  -5   6        2.71       -0.88      2.34 o
 -10  -5   6        1.59        1.03      2.09 o
  -9  -5   6      191.02      200.13      5.34 o
  -8  -5   6       50.18       49.14      2.64 o
  -7  -5   6     1351.41     1405.05     22.79 o
  -6  -5   6      242.09      258.67      5.88 o
  -5  -5   6      150.28      155.29      3.82 o
  -4  -5   6      329.73      369.18      6.30 o
  -3  -5   6       60.65       59.13      1.96 o
  -2  -5   6       50.83       61.56      2.12 o
  -1  -5   6       15.44       20.96      1.35 o
   0  -5   6      142.62      165.97      5.31 o
   1  -5   6       35.68       49.05      2.05 o
   2  -5   6      508.42      532.48     20.06 o
   3  -5   6     1256.22     1317.56     42.91 o
   4  -5   6       22.54       22.35      2.19 o
   5  -5   6       20.14       17.95      2.52 o
   6  -5   6       17.18       19.39      2.81 o
   7  -5   6       55.30       49.02      3.72 o
   8  -5   6       73.87       79.01      7.59 o
   9  -5   6       46.80       44.04      6.97 o
  10  -5   6        0.36       -2.43      5.44 o
  11  -5   6       18.55       13.79      6.77 o
 -13  -4   6       23.38       25.21      6.80 o
 -12  -4   6        3.12        1.39      2.92 o
 -11  -4   6        9.98        5.66      2.51 o
 -10  -4   6       36.63       38.54      2.72 o
  -9  -4   6      124.28      129.92      5.90 o
  -8  -4   6      221.71      218.21      5.17 o
  -7  -4   6       24.46       31.71      2.07 o
  -6  -4   6     1116.44     1208.62     17.02 o
  -5  -4   6      395.92      393.88      7.12 o
  -4  -4   6      174.03      195.52      3.46 o
  -3  -4   6      325.31      361.82      5.33 o
  -2  -4   6      138.30      159.91      2.79 o
  -1  -4   6       99.69       95.54      2.20 o
   0  -4   6      351.30      364.36      7.41 o
   1  -4   6      368.98      349.45      5.33 o
   2  -4   6     1951.94     2065.28     41.46 o
   3  -4   6     1279.98     1259.49     17.59 o
   4  -4   6      307.30      301.81      5.93 o
   5  -4   6       91.88       82.01      3.41 o
   6  -4   6        2.52       -1.48      2.06 o
   7  -4   6       21.96       16.70      2.75 o
   8  -4   6       18.51       15.36      3.67 o
   9  -4   6       56.23       54.10      7.11 o
  10  -4   6        0.03       -0.19      5.34 o
  11  -4   6        7.64       16.27      6.49 o
 -13  -3   6       53.62       62.35      5.34 o
 -12  -3   6       12.61       12.24      3.28 o
 -11  -3   6       55.07       51.22      3.97 o
 -10  -3   6      149.83      153.53      4.69 o
  -9  -3   6        7.54        8.97      1.95 o
  -8  -3   6      164.44      174.64      4.53 o
  -7  -3   6       86.17       87.60      3.18 o
  -6  -3   6      279.80      287.75      5.18 o
  -5  -3   6      482.08      507.79      6.64 o
  -4  -3   6        1.21        0.42      0.76 o
  -3  -3   6      186.94      142.63      2.47 o
  -2  -3   6      856.79      954.06     11.36 o
  -1  -3   6        1.63        2.93      0.66 o
   0  -3   6        5.64        5.00      0.70 o
   1  -3   6      362.03      380.22      6.42 o
   2  -3   6     2257.04     2423.80     44.75 o
   3  -3   6       55.62       70.23      2.42 o
   4  -3   6      915.25      869.65     13.72 o
   5  -3   6     1390.94     1446.52     21.99 o
   6  -3   6       49.60       46.11      2.76 o
   7  -3   6       16.30       13.69      2.27 o
   8  -3   6        0.59       -2.30      2.30 o
   9  -3   6       11.99       12.67      3.66 o
  10  -3   6       25.10       25.05      4.47 o
  11  -3   6       22.83       19.18      6.35 o
  12  -3   6       31.08       24.04      7.16 o
 -13  -2   6       14.53       12.85      3.57 o
 -12  -2   6       53.49       56.00      4.91 o
 -11  -2   6       26.91       28.42      3.46 o
 -10  -2   6      214.18      212.13      5.55 o
  -9  -2   6      248.16      244.83      7.96 o
  -8  -2   6        6.83        3.18      1.61 o
  -7  -2   6      191.33      199.53      4.57 o
  -6  -2   6       80.20       73.81      2.41 o
  -5  -2   6       65.28       73.01      2.73 o
  -4  -2   6       42.77       56.71      1.72 o
  -3  -2   6       13.15       13.02      0.81 o
  -2  -2   6     1520.26     1628.82     17.77 o
  -1  -2   6      122.62      139.10      2.56 o
   0  -2   6      421.49      455.98      7.20 o
   1  -2   6        1.32       -0.54      0.78 o
   2  -2   6     1374.66     1350.90     18.49 o
   3  -2   6      614.05      631.12      9.92 o
   4  -2   6       60.55       54.48      1.85 o
   5  -2   6      299.78      280.07      5.63 o
   6  -2   6     1770.23     1761.52     29.02 o
   7  -2   6      120.78      112.59      4.17 o
   8  -2   6       42.74       37.40      3.33 o
   9  -2   6        1.64        1.95      2.61 o
  10  -2   6      133.78      137.92      7.33 o
  11  -2   6       37.98       46.33      4.92 o
  12  -2   6       45.30       66.60      8.44 o
 -13  -1   6        0.06       -0.84      3.17 o
 -12  -1   6       48.17       48.49      4.36 o
 -11  -1   6       27.60       29.23      3.10 o
 -10  -1   6      208.59      204.37      5.98 o
  -9  -1   6      954.30      924.23     16.88 o
  -8  -1   6      461.90      425.15      7.75 o
  -7  -1   6       14.69        9.21      1.27 o
  -6  -1   6      143.72      145.63      2.76 o
  -5  -1   6        9.12        7.00      0.98 o
  -4  -1   6        1.50        0.64      0.77 o
  -3  -1   6      118.54      137.35      2.55 o
  -2  -1   6     8205.02     9382.37     99.36 o
  -1  -1   6     1735.62     1821.26     18.89 o
   0  -1   6      128.09      118.64      2.10 o
   1  -1   6      670.79      695.02     13.16 o
   2  -1   6       48.06       36.05      1.33 o
   3  -1   6      880.02      870.38     11.48 o
   4  -1   6       28.24       34.68      1.48 o
   5  -1   6        0.99        0.39      0.89 o
   6  -1   6        5.25        6.53      1.54 o
   7  -1   6      245.12      246.82      5.22 o
   8  -1   6       82.90       80.10      3.42 o
   9  -1   6      221.32      213.91      6.86 o
  10  -1   6      236.82      235.54      7.38 o
  11  -1   6       22.18       13.01      4.03 o
  12  -1   6        3.59       -2.77      3.93 o
  13  -1   6       66.69       78.10      9.21 o
 -13   0   6       21.31       21.32      4.01 o
 -12   0   6        0.43       -4.82      4.82 o
 -11   0   6       47.80       57.67      4.66 o
 -10   0   6       53.50       57.09      3.82 o
  -9   0   6       44.79       57.34      3.67 o
  -8   0   6     1373.38     1299.95     18.10 o
  -7   0   6       39.09       52.77      2.01 o
  -6   0   6        1.49        4.91      1.38 o
  -5   0   6       78.25       95.52      1.91 o
  -4   0   6       47.36       61.27      1.59 o
  -3   0   6       51.94       83.99      1.78 o
  -2   0   6      417.83      422.67      5.08 o
  -1   0   6     2479.16     2677.90     29.07 o
   0   0   6      122.86      120.75      2.11 o
   1   0   6     1366.41     1320.92     15.59 o
   2   0   6     1757.92     1760.68     20.59 o
   3   0   6      485.00      493.66      7.43 o
   4   0   6      512.72      501.99      6.97 o
   5   0   6      158.62      170.17      3.20 o
   6   0   6      282.17      302.43      5.27 o
   7   0   6       58.38       60.83      3.14 o
   8   0   6       22.86       17.40      2.10 o
   9   0   6      462.53      453.24      9.25 o
  10   0   6       16.38       11.58      2.59 o
  11   0   6        3.81       -3.40      3.50 o
  12   0   6       27.36       23.74      4.57 o
  13   0   6        1.02       -3.47      3.93 o
 -13   1   6       19.89       13.42      4.50 o
 -12   1   6       56.79       64.00      8.21 o
 -11   1   6        1.27        0.28      2.73 o
 -10   1   6       30.10       30.94      2.76 o
  -9   1   6       35.78       27.53      2.85 o
  -8   1   6     1042.58      934.06     16.79 o
  -7   1   6       87.46      115.39      4.95 o
  -6   1   6       15.35       10.29      1.15 o
  -5   1   6      327.13      316.18      4.60 o
  -4   1   6        0.73        0.92      0.65 o
  -3   1   6      470.19      491.27      5.90 o
  -2   1   6       66.61       64.53      1.96 o
  -1   1   6     1271.87     1267.97     14.86 o
   0   1   6     1737.87     1785.32     22.07 o
   1   1   6       10.75       16.12      1.27 o
   2   1   6     4116.65     4115.13     44.64 o
   3   1   6     2511.79     2509.51     27.70 o
   4   1   6      281.79      292.36      4.01 o
   5   1   6      963.81     1013.67     13.17 o
   6   1   6      170.96      193.03      3.82 o
   7   1   6       65.56       69.52      2.38 o
   8   1   6       15.22       17.63      2.02 o
   9   1   6      318.44      299.37      6.89 o
  10   1   6      263.41      253.81      6.45 o
  11   1   6       35.73       35.10      3.95 o
  12   1   6       24.29       28.71      4.79 o
  13   1   6       15.06        6.92      6.77 o
 -13   2   6        9.42        7.54      4.15 o
 -12   2   6      159.97      176.06     12.17 o
 -11   2   6       81.81       82.48      4.65 o
 -10   2   6       25.33       28.01      3.19 o
  -9   2   6      183.19      165.02      4.99 o
  -8   2   6       75.73       62.89      2.78 o
  -7   2   6       38.42       43.62      2.23 o
  -6   2   6       61.51       69.00      2.61 o
  -5   2   6      829.35      862.27     13.83 o
  -4   2   6      138.82      143.78      2.67 o
  -3   2   6       13.92       13.41      1.03 o
  -2   2   6      574.42      583.36      6.89 o
  -1   2   6       10.44        2.03      0.81 o
   0   2   6     1637.36     1527.18     16.09 o
   1   2   6     1427.61     1467.20     15.52 o
   2   2   6      110.28      142.29      2.15 o
   3   2   6     2324.91     2194.62     24.12 o
   4   2   6     2203.00     2180.95     32.25 o
   5   2   6      820.68      921.85     11.37 o
   6   2   6        0.96        0.09      0.91 o
   7   2   6        0.34       -1.07      1.07 o
   8   2   6        8.51        7.16      1.57 o
   9   2   6       25.31       23.50      2.31 o
  10   2   6      140.25      150.92      5.68 o
  11   2   6      137.76      149.12      5.98 o
  12   2   6        2.25       -2.84      2.84 o
  13   2   6       62.04       47.76      8.02 o
  14   2   6       12.71       -6.20      6.20 o
 -13   3   6       64.47       74.32      6.70 o
 -12   3   6      129.27      163.84     12.21 o
 -11   3   6       88.99       78.58      4.74 o
 -10   3   6        6.74        7.96      2.79 o
  -9   3   6       56.47       57.10      3.15 o
  -8   3   6       34.75       31.77      2.58 o
  -7   3   6       19.59       20.98      1.99 o
  -6   3   6      971.99     1009.73     14.36 o
  -5   3   6        5.56        6.15      1.30 o
  -4   3   6     2529.59     2585.28     34.15 o
  -3   3   6       27.72       25.01      1.75 o
  -2   3   6     1097.50     1068.31     12.04 o
  -1   3   6     3643.40     3453.49     37.31 o
   0   3   6      301.75      350.99      4.64 o
   1   3   6        4.79        1.78      0.52 o
   2   3   6      289.67      353.14      5.45 o
   3   3   6     1074.82     1052.17     13.40 o
   4   3   6     1585.46     1673.93     23.99 o
   5   3   6        0.51        3.63      0.87 o
   6   3   6      202.44      210.73      3.52 o
   7   3   6      134.79      129.48      3.22 o
   8   3   6       35.41       32.14      2.01 o
   9   3   6        0.61       -1.53      1.53 o
  10   3   6      196.62      194.64      6.76 o
  11   3   6      208.54      221.69      7.13 o
  12   3   6       40.96       33.80      7.08 o
  13   3   6       36.38       41.63      8.49 o
  14   3   6       43.56       32.68      7.82 o
 -13   4   6      166.91      193.88     17.65 o
 -12   4   6       94.40      101.62      5.58 o
 -11   4   6       67.11       64.65      5.48 o
 -10   4   6       64.72       65.05      3.70 o
  -9   4   6        0.28       -0.63      2.08 o
  -8   4   6      170.48      168.58      4.97 o
  -7   4   6      254.94      255.06      6.08 o
  -6   4   6      600.88      594.11      9.14 o
  -5   4   6       20.39       23.37      1.50 o
  -4   4   6      123.27      103.71      2.44 o
  -3   4   6     1806.06     1721.38     20.11 o
  -2   4   6      564.72      541.10      7.30 o
  -1   4   6     5678.65     5992.13     77.35 o
   0   4   6      859.88      701.26      7.98 o
   1   4   6     1139.86     1242.84     13.70 o
   2   4   6     1797.84     1836.85     20.02 o
   3   4   6      150.33      170.35      2.54 o
   4   4   6      550.47      499.24      7.18 o
   5   4   6      322.68      360.18      5.01 o
   6   4   6       91.95       80.35      2.01 o
   7   4   6      499.56      481.68      7.58 o
   8   4   6       82.61       84.64      3.05 o
   9   4   6      119.43      106.98      4.02 o
  10   4   6        0.30       -1.86      1.86 o
  11   4   6      156.92      176.65      7.95 o
  12   4   6      126.80      154.69      9.80 o
  13   4   6        1.13        1.22      5.92 o
  14   4   6       20.86       21.14      4.34 o
 -12   5   6        8.07        2.75      3.42 o
 -11   5   6        3.12       -2.90      2.90 o
 -10   5   6       57.18       66.89      4.34 o
  -9   5   6       45.82       45.81      3.28 o
  -8   5   6       73.94       78.43      3.52 o
  -7   5   6      273.99      271.03      6.33 o
  -6   5   6       35.88       16.87      1.84 o
  -5   5   6        4.47        1.74      1.06 o
  -4   5   6      323.79      308.52      4.87 o
  -3   5   6     1860.76     1826.60     21.35 o
  -2   5   6      805.54      796.16     10.13 o
  -1   5   6     1888.91     1915.22     23.57 o
   0   5   6     1207.24     1020.37     12.00 o
   1   5   6     4128.94     4275.62     45.63 o
   2   5   6        2.86        1.25      0.53 o
   3   5   6      146.35      147.88      2.29 o
   4   5   6      300.87      343.92      5.08 o
   5   5   6      603.08      588.39      7.48 o
   6   5   6       51.16       46.06      1.55 o
   7   5   6      227.16      217.38      3.95 o
   8   5   6      260.57      266.66      5.02 o
   9   5   6       65.71       55.56      2.92 o
  10   5   6      195.71      188.43      6.58 o
  11   5   6        8.84        5.68      2.84 o
  12   5   6       90.29      103.56      5.44 o
  13   5   6        0.55       -3.56      3.56 o
  14   5   6        9.77        6.06      3.87 o
 -12   6   6        7.79        4.25      5.82 o
 -11   6   6        7.44       -2.05      3.17 o
 -10   6   6        4.96       -2.50      2.50 o
  -9   6   6       42.31       46.66      3.69 o
  -8   6   6        0.15       -2.38      2.38 o
  -7   6   6      220.76      216.13      5.09 o
  -6   6   6      404.88      394.16      7.32 o
  -5   6   6      509.86      497.36      8.49 o
  -4   6   6      141.10      137.70      2.94 o
  -3   6   6      329.61      324.46      5.07 o
  -2   6   6     1934.07     1858.62     21.62 o
  -1   6   6      444.53      391.67      5.52 o
   0   6   6      755.34      729.53      9.32 o
   1   6   6     3221.55     3301.63     59.89 o
   2   6   6      918.96      992.80     13.38 o
   3   6   6      521.26      512.11      6.43 o
   4   6   6      109.09      144.77      2.68 o
   5   6   6        2.27        1.15      0.67 o
   6   6   6       70.45       71.73      1.93 o
   7   6   6      110.17      101.73      2.57 o
   8   6   6      222.17      214.73      4.83 o
   9   6   6       84.27       74.36      3.48 o
  10   6   6      185.98      187.42      5.78 o
  11   6   6      185.02      168.77      9.95 o
  12   6   6        0.16       -2.76      2.76 o
  13   6   6       28.81       29.72      4.14 o
  14   6   6        9.05       11.75      3.86 o
 -12   7   6        0.11       -1.48      5.72 o
 -11   7   6       11.45       -0.95      5.39 o
 -10   7   6       39.13       42.99      6.92 o
  -9   7   6        2.82        0.23      3.31 o
  -8   7   6      104.61      102.67      6.13 o
  -7   7   6      116.57      121.36      4.45 o
  -6   7   6     1021.17      993.77     15.59 o
  -5   7   6      594.21      559.46      9.57 o
  -4   7   6        1.39        2.88      1.31 o
  -3   7   6      671.79      662.01      8.96 o
  -2   7   6        0.88       -0.83      0.83 o
  -1   7   6     1943.51     2023.06     26.78 o
   0   7   6      239.39      220.24      3.66 o
   1   7   6      545.26      551.23      7.21 o
   2   7   6     1382.63     1280.46     14.01 o
   3   7   6        6.43        9.97      0.91 o
   4   7   6      330.93      333.48      4.86 o
   5   7   6      189.88      180.81      2.90 o
   6   7   6      199.59      204.41      3.31 o
   7   7   6      375.21      351.76      7.55 o
   8   7   6      386.87      413.59      8.80 o
   9   7   6      646.93      643.44     15.39 o
  10   7   6        0.02        2.86      2.92 o
  11   7   6      140.94      133.20      5.22 o
  12   7   6      122.16      128.85      8.61 o
  13   7   6        2.78        4.28      3.36 o
  14   7   6       13.64       12.96      4.64 o
 -11   8   6        0.12       -0.76      5.53 o
 -10   8   6       21.44       15.98      6.11 o
  -9   8   6       26.28       30.49      6.15 o
  -8   8   6        1.44       -2.92      2.92 o
  -7   8   6       15.74       12.73      2.73 o
  -6   8   6      680.76      685.37     12.82 o
  -5   8   6        1.68        2.31      1.74 o
  -4   8   6        0.48       -0.75      1.28 o
  -3   8   6      742.36      759.19     11.55 o
  -2   8   6      408.01      400.41      6.97 o
  -1   8   6       27.00       23.92      1.14 o
   0   8   6      191.33      196.95      3.79 o
   1   8   6       10.97        7.96      1.05 o
   2   8   6      442.90      434.79      6.35 o
   3   8   6       14.55       16.33      1.10 o
   4   8   6      227.21      246.84      3.83 o
   5   8   6      239.11      241.86      5.21 o
   6   8   6       85.05       84.02      2.85 o
   7   8   6      420.12      416.29     10.31 o
   8   8   6       44.00       34.77      2.71 o
   9   8   6      299.06      282.72      6.99 o
  10   8   6       56.53       62.22      3.97 o
  11   8   6       18.53       23.77      3.32 o
  12   8   6      124.58      139.25      6.34 o
  13   8   6       27.16       28.18      4.71 o
  14   8   6        0.82       -2.95     10.23 o
 -11   9   6        8.59       14.50      6.58 o
 -10   9   6       45.09       43.27      7.49 o
  -9   9   6        1.93       -4.53      4.53 o
  -8   9   6       23.44       13.98      5.34 o
  -7   9   6        1.90       -0.88      3.09 o
  -6   9   6       33.13       33.97      3.18 o
  -5   9   6      276.84      280.13      7.77 o
  -4   9   6      112.63      101.92      4.24 o
  -3   9   6      223.11      225.92      7.25 o
  -2   9   6     1276.71     1208.27     20.23 o
  -1   9   6       29.64       22.51      1.53 o
   0   9   6      353.28      345.85      6.81 o
   1   9   6      193.20      195.44      3.97 o
   2   9   6        5.59        6.23      1.07 o
   3   9   6       39.34       38.37      1.49 o
   4   9   6       95.39      110.76      3.21 o
   5   9   6      580.17      571.33      9.47 o
   6   9   6      191.09      192.05      4.34 o
   7   9   6       85.79       78.72      2.99 o
   8   9   6      339.36      312.54      7.19 o
   9   9   6        7.68        6.41      2.09 o
  10   9   6      119.07      127.68      5.46 o
  11   9   6        9.04        5.09      2.76 o
  12   9   6       26.53       29.20      3.69 o
  13   9   6       44.00       39.86      5.84 o
  14   9   6        0.11       -3.91      7.28 o
 -10  10   6       21.83       18.61      6.82 o
  -9  10   6        8.89        3.96      5.49 o
  -8  10   6        1.46        4.29      5.06 o
  -7  10   6       13.92       17.17      5.25 o
  -6  10   6       65.84       66.82      4.05 o
  -5  10   6      120.88      141.07      5.63 o
  -4  10   6      241.98      251.32      7.11 o
  -3  10   6       10.56        5.48      2.01 o
  -2  10   6      533.80      561.49     13.48 o
  -1  10   6      618.78      621.25     12.63 o
   0  10   6       15.21       12.31      1.71 o
   1  10   6       44.02       38.08      2.00 o
   2  10   6       12.48        9.98      1.44 o
   3  10   6      225.72      188.32      4.45 o
   4  10   6        9.25       12.46      1.86 o
   5  10   6      739.34      732.83     11.77 o
   6  10   6      574.27      549.02      9.36 o
   7  10   6       35.47       38.42      2.42 o
   8  10   6      123.59      118.00      4.16 o
   9  10   6      166.52      159.41      5.07 o
  10  10   6        5.44        3.22      2.46 o
  11  10   6        3.76        0.99      2.65 o
  12  10   6       15.73       14.08      3.26 o
  13  10   6       41.97       40.06      4.27 o
  -9  11   6       12.95        3.20      6.01 o
  -8  11   6       28.57       41.70      6.87 o
  -7  11   6        4.46        3.53      4.96 o
  -6  11   6      112.81      113.86      6.72 o
  -5  11   6      239.87      227.43      7.05 o
  -4  11   6        2.31       -1.52      2.14 o
  -3  11   6      131.15      127.71      4.82 o
  -2  11   6       30.69       31.72      2.60 o
  -1  11   6      540.80      541.03     11.71 o
   0  11   6      123.96      120.52      3.68 o
   1  11   6       24.26       28.26      2.05 o
   2  11   6        0.88        1.06      1.31 o
   3  11   6        0.08        1.17      1.33 o
   4  11   6      339.48      326.98      6.67 o
   5  11   6       95.82       87.65      3.11 o
   6  11   6      479.20      485.95      8.47 o
   7  11   6      139.63      143.32      4.31 o
   8  11   6        0.19       -1.14      1.87 o
   9  11   6      181.20      167.31      5.17 o
  10  11   6       24.57       27.91      2.77 o
  11  11   6       65.45       75.09      4.91 o
  12  11   6        5.37        4.81      2.99 o
  13  11   6        2.06        5.98      3.09 o
  -8  12   6       33.57       36.78      7.01 o
  -7  12   6        7.53        1.38      5.20 o
  -6  12   6       23.67       26.39      8.33 o
  -5  12   6       14.24       15.53      4.65 o
  -4  12   6        0.38       -1.35      2.42 o
  -3  12   6        1.25        2.79      2.18 o
  -2  12   6        2.67       -1.00      1.95 o
  -1  12   6       38.93       35.12      2.66 o
   0  12   6       99.40      100.42      3.57 o
   1  12   6        0.73       -1.59      1.59 o
   2  12   6      225.63      238.49      8.95 o
   3  12   6      220.45      198.00      5.49 o
   4  12   6       35.64       29.83      1.79 o
   5  12   6       91.90       92.59      3.15 o
   6  12   6       88.03       81.06      2.79 o
   7  12   6      116.67      123.43      4.00 o
   8  12   6       41.45       42.88      2.70 o
   9  12   6       15.38       14.90      2.27 o
  10  12   6      161.07      178.84      5.66 o
  11  12   6        0.06        5.28      3.77 o
  12  12   6       11.27       11.25      3.62 o
  -7  13   6       48.64       37.93      7.01 o
  -6  13   6        0.37        1.06      3.68 o
  -5  13   6      233.06      249.17      9.63 o
  -4  13   6      118.03      121.74      6.49 o
  -3  13   6        6.78        1.43      2.91 o
  -2  13   6        4.87        5.53      2.25 o
  -1  13   6       45.11       42.16      2.89 o
   0  13   6       49.09       45.52      2.84 o
   1  13   6       28.34       30.75      2.06 o
   2  13   6       63.60       60.11      2.90 o
   3  13   6       46.82       54.84      2.58 o
   4  13   6       12.58        8.79      1.37 o
   5  13   6      173.43      166.55      4.31 o
   6  13   6       40.37       43.04      2.05 o
   7  13   6       25.27       24.79      2.10 o
   8  13   6       21.35       24.71      2.28 o
   9  13   6        2.61        2.05      2.02 o
  10  13   6       80.46       85.90      4.17 o
  11  13   6       28.77       33.06      3.62 o
  12  13   6        2.99        0.56      3.37 o
  -6  14   6       21.88       12.79      5.77 o
  -5  14   6        3.39        8.00      3.76 o
  -4  14   6      117.65      133.72     10.50 o
  -3  14   6       31.29       32.27      3.86 o
  -2  14   6        1.79        1.45      2.72 o
  -1  14   6       36.74       35.01      2.84 o
   0  14   6        1.30       -0.71      1.92 o
   1  14   6       43.27       47.38      5.39 o
   2  14   6        6.19        4.61      1.87 o
   3  14   6       86.87       90.69      3.27 o
   4  14   6       79.40       84.03      2.75 o
   5  14   6        1.03       -0.84      1.42 o
   6  14   6       90.17       87.50      4.11 o
   7  14   6        1.04        2.77      1.64 o
   8  14   6       22.51       23.08      2.24 o
   9  14   6       21.68       19.82      2.48 o
  10  14   6       10.64        6.52      2.55 o
  11  14   6       28.57       25.16      3.87 o
  -5  15   6       10.24        7.48      7.54 o
  -4  15   6        8.31        6.09      3.56 o
  -3  15   6       59.20       64.16      4.89 o
  -2  15   6       16.29       14.69      3.26 o
  -1  15   6        2.30       -1.19      2.57 o
   0  15   6       16.10       15.19      2.79 o
   1  15   6        0.70        1.62      1.89 o
   2  15   6        3.04        0.47      2.44 o
   3  15   6       37.77       39.04      2.84 o
   4  15   6       60.56       62.71      3.58 o
   5  15   6       17.13       15.49      3.58 o
   6  15   6      139.99      139.78      5.60 o
   7  15   6      170.79      182.65      6.42 o
   8  15   6        2.33        0.36      2.66 o
   9  15   6       43.07       35.22      4.95 o
  10  15   6        5.84       -2.98      3.78 o
  -3  16   6        6.56       11.02      4.44 o
  -2  16   6        1.30       -1.38      2.86 o
  -1  16   6        7.92        7.78      3.72 o
   0  16   6       27.45       29.28      7.39 o
   1  16   6        6.06        4.13      2.39 o
   2  16   6       28.92       26.53      4.53 o
   3  16   6        4.32        2.05      3.29 o
   4  16   6       13.23       10.84      2.44 o
   5  16   6       56.48       56.96      5.58 o
   6  16   6       10.29       13.76      2.56 o
   7  16   6       44.00       38.23      7.28 o
   8  16   6       67.38       68.38      5.43 o
   6  17   6       13.35        7.01      7.63 o
  -4 -12   7        8.17       13.74      4.39 o
  -3 -12   7       60.90       67.84      6.73 o
  -2 -12   7       17.73       20.37      5.01 o
  -1 -12   7        6.17        2.53      4.53 o
   0 -12   7       27.70       32.49      6.11 o
  -7 -11   7       27.85       14.31      7.49 o
  -5 -11   7       11.11        7.44      3.58 o
  -4 -11   7        7.97        5.96      2.61 o
  -3 -11   7       46.02       45.36      4.87 o
  -2 -11   7       56.17       58.91      4.59 o
  -1 -11   7        0.70       -1.90      1.90 o
   0 -11   7       22.38       24.62      2.79 o
   1 -11   7       61.66       50.00      5.30 o
   2 -11   7        0.09       -2.76      2.76 o
   3 -11   7        1.44       -1.91      3.86 o
  -9 -10   7       65.07       67.47      8.90 o
  -8 -10   7       17.79       23.06      4.84 o
  -7 -10   7       46.36       42.72      3.05 o
  -6 -10   7       73.76       70.33      3.70 o
  -5 -10   7       18.30       21.60      2.75 o
  -4 -10   7       20.40       17.28      2.15 o
  -3 -10   7        0.72        1.72      1.71 o
  -2 -10   7       45.99       48.79      3.60 o
  -1 -10   7        7.44        4.96      2.06 o
   0 -10   7        1.46        4.24      2.20 o
   1 -10   7      210.81      209.14      8.40 o
   2 -10   7       26.71       26.82      3.74 o
   3 -10   7       65.96       78.91      5.43 o
   4 -10   7        8.09        2.26      3.45 o
   5 -10   7       12.70       12.26      4.02 o
 -10  -9   7       11.97        4.78      3.55 o
  -9  -9   7        5.32        2.89      2.37 o
  -8  -9   7       51.74       50.37      3.41 o
  -7  -9   7        7.04        6.00      2.23 o
  -6  -9   7      120.41      122.24      4.96 o
  -5  -9   7        0.66        1.39      1.65 o
  -4  -9   7       14.52       16.41      1.79 o
  -3  -9   7       10.07       11.20      1.68 o
  -2  -9   7        0.46        1.89      1.57 o
  -1  -9   7       10.17       14.03      1.87 o
   0  -9   7       21.55       19.51      2.31 o
   1  -9   7       89.79       90.81      7.01 o
   2  -9   7      163.33      171.55     12.50 o
   3  -9   7       78.28       92.60      5.72 o
   4  -9   7       25.51       31.71      5.22 o
   5  -9   7       52.87       45.03      5.03 o
   6  -9   7        2.17        2.58      5.01 o
 -11  -8   7        2.40        2.35      3.22 o
 -10  -8   7       82.42       85.61      7.55 o
  -9  -8   7       47.17       39.04      5.23 o
  -8  -8   7       22.90       19.36      2.67 o
  -7  -8   7       20.48       20.52      3.07 o
  -6  -8   7      223.33      223.73      6.69 o
  -5  -8   7       30.62       36.71      2.40 o
  -4  -8   7       64.22       58.25      2.66 o
  -3  -8   7      324.60      355.22      8.53 o
  -2  -8   7      191.05      197.27      6.61 o
  -1  -8   7        0.62       -0.17      1.43 o
   0  -8   7       26.99       28.09      2.18 o
   1  -8   7       15.51       10.44      1.99 o
   2  -8   7      137.74      139.94      4.63 o
   3  -8   7       59.96       55.85      4.48 o
   4  -8   7        0.70        0.36      2.99 o
   5  -8   7       26.14       25.88      5.84 o
   6  -8   7       11.61        7.86      3.75 o
   7  -8   7        1.51       -1.34      5.10 o
 -11  -7   7       38.44       31.41      3.33 o
 -10  -7   7       28.78       31.89      3.10 o
  -9  -7   7      115.84      119.85      4.73 o
  -8  -7   7        9.89       10.78      2.18 o
  -7  -7   7       14.19       10.68      1.84 o
  -6  -7   7      187.44      172.21      5.63 o
  -5  -7   7        8.00        3.95      1.84 o
  -4  -7   7      415.10      448.36      8.02 o
  -3  -7   7       67.20       71.09      2.73 o
  -2  -7   7      576.96      609.26     10.37 o
  -1  -7   7      120.31      122.20      3.69 o
   0  -7   7        0.41       -1.39      1.39 o
   1  -7   7        0.91        0.06      1.54 o
   2  -7   7        0.76       -0.45      1.92 o
   3  -7   7      167.07      163.56     10.07 o
   4  -7   7        4.48        4.46      2.43 o
   5  -7   7       11.13       12.64      3.59 o
   6  -7   7       29.18       25.35      4.35 o
   7  -7   7        0.02       -3.72      4.82 o
   8  -7   7       24.33       22.14      6.30 o
 -12  -6   7       15.70       12.02      3.14 o
 -11  -6   7       98.68       97.83      4.59 o
 -10  -6   7        2.76        1.05      2.22 o
  -9  -6   7       54.22       44.67      3.13 o
  -8  -6   7       87.34       97.02      3.54 o
  -7  -6   7       73.58       75.16      3.03 o
  -6  -6   7       14.09       13.74      1.76 o
  -5  -6   7        6.83        1.38      1.60 o
  -4  -6   7      698.80      787.61     13.18 o
  -3  -6   7      114.21      118.35      3.27 o
  -2  -6   7      403.14      423.96      7.52 o
  -1  -6   7      864.97      886.88     14.18 o
   0  -6   7       90.69       85.11      3.49 o
   1  -6   7       99.96       95.71      3.50 o
   2  -6   7       34.34       31.95      2.33 o
   3  -6   7       77.14       82.38      6.43 o
   4  -6   7       14.59       17.35      2.66 o
   5  -6   7       13.33       21.73      2.87 o
   6  -6   7      133.67      133.10      7.08 o
   7  -6   7      101.56       97.33      8.59 o
   8  -6   7       78.69       84.49      8.44 o
   9  -6   7       36.94       36.97      7.35 o
 -12  -5   7       14.09       11.46      2.90 o
 -11  -5   7       47.09       52.44      3.69 o
 -10  -5   7        9.06        6.41      2.44 o
  -9  -5   7       39.82       37.20      2.65 o
  -8  -5   7       78.25       87.70      3.39 o
  -7  -5   7       26.36       23.73      2.33 o
  -6  -5   7      114.96      111.10      3.43 o
  -5  -5   7       19.05       17.79      1.65 o
  -4  -5   7       53.42       56.58      1.90 o
  -3  -5   7      519.56      546.52      8.41 o
  -2  -5   7        0.70       -1.06      1.06 o
  -1  -5   7      497.14      550.63      9.29 o
   0  -5   7      669.21      657.12     20.37 o
   1  -5   7      142.53      116.71      5.25 o
   2  -5   7       37.03       36.35      2.96 o
   3  -5   7       53.92       51.13      2.79 o
   4  -5   7       31.77       40.14      5.03 o
   5  -5   7       36.06       33.29      3.04 o
   6  -5   7      114.43      120.84      6.36 o
   7  -5   7      123.83      126.72      6.89 o
   8  -5   7       20.15       25.29      6.06 o
   9  -5   7       46.14       51.57      7.49 o
  10  -5   7       61.93       72.04      8.73 o
 -13  -4   7        0.72        2.87      4.32 o
 -12  -4   7       32.78       48.23      6.33 o
 -11  -4   7        1.58       -0.69      2.39 o
 -10  -4   7        0.58       -2.02      2.02 o
  -9  -4   7       23.51       26.05      2.39 o
  -8  -4   7      525.38      542.75      9.79 o
  -7  -4   7      982.76      992.33     15.80 o
  -6  -4   7       33.26       35.09      2.12 o
  -5  -4   7      476.46      537.21      8.34 o
  -4  -4   7      204.81      198.40      3.89 o
  -3  -4   7       71.71       61.69      1.98 o
  -2  -4   7      361.20      382.19      9.07 o
  -1  -4   7      115.57      110.15      2.96 o
   0  -4   7      120.78      141.41      3.44 o
   1  -4   7       34.55       26.28      1.40 o
   2  -4   7        4.20       -0.26      1.55 o
   3  -4   7      595.30      582.81     15.52 o
   4  -4   7       98.16       92.52      3.69 o
   5  -4   7       23.25       28.48      2.78 o
   6  -4   7       24.75       23.43      2.83 o
   7  -4   7      168.70      173.72      7.51 o
   8  -4   7       62.40       64.36      5.13 o
   9  -4   7        5.24        3.01      5.34 o
  10  -4   7      146.01      178.49     12.21 o
  11  -4   7        9.28        3.10      6.44 o
 -13  -3   7        2.38        0.42      4.26 o
 -12  -3   7       17.90       14.98      3.42 o
 -11  -3   7       23.74       24.57      3.53 o
 -10  -3   7        3.42        0.72      2.16 o
  -9  -3   7       35.57       31.89      2.46 o
  -8  -3   7       11.59       12.22      2.56 o
  -7  -3   7      266.81      260.90      5.57 o
  -6  -3   7      172.91      176.54      4.21 o
  -5  -3   7      459.37      467.46      7.40 o
  -4  -3   7      821.94      860.02     12.29 o
  -3  -3   7      198.09      185.97      2.90 o
  -2  -3   7      190.79      207.08      3.12 o
  -1  -3   7      126.43      115.67      2.33 o
   0  -3   7        7.40        5.64      1.15 o
   1  -3   7       26.26       30.35      1.52 o
   2  -3   7        3.63       -0.20      1.15 o
   3  -3   7     1083.38     1182.61     19.85 o
   4  -3   7       13.94       10.42      1.84 o
   5  -3   7      174.98      147.78      4.44 o
   6  -3   7       45.67       44.30      2.71 o
   7  -3   7        0.48       -1.86      1.86 o
   8  -3   7      101.33      108.00      6.21 o
   9  -3   7       10.73        8.03      9.33 o
  10  -3   7      116.32      118.56      9.97 o
  11  -3   7        5.97        7.25      6.25 o
 -13  -2   7       31.96       19.66      5.20 o
 -12  -2   7        2.47        1.38      2.87 o
 -11  -2   7       59.96       54.44      4.19 o
 -10  -2   7       13.73       11.75      2.20 o
  -9  -2   7       14.69       11.28      2.00 o
  -8  -2   7       72.24       70.16      2.95 o
  -7  -2   7       84.42       88.33      3.12 o
  -6  -2   7      510.67      545.18      9.25 o
  -5  -2   7        0.27        1.17      0.86 o
  -4  -2   7      859.11      846.75     10.29 o
  -3  -2   7      584.10      602.76      7.14 o
  -2  -2   7      267.49      294.78      4.17 o
  -1  -2   7      406.21      433.60      6.05 o
   0  -2   7      166.94      181.14      4.33 o
   1  -2   7       83.14       75.49      2.28 o
   2  -2   7      168.43      156.37      3.35 o
   3  -2   7      668.11      655.87      9.98 o
   4  -2   7     2718.08     2735.56     39.86 o
   5  -2   7      421.83      381.69      7.91 o
   6  -2   7      345.43      349.00      7.57 o
   7  -2   7       51.65       55.79      3.13 o
   8  -2   7        8.67        6.44      2.53 o
   9  -2   7       54.32       53.16      3.91 o
  10  -2   7       24.76       24.45      4.33 o
  11  -2   7       18.62       18.27      6.54 o
  12  -2   7       22.55       26.38      7.11 o
 -13  -1   7       31.31       25.79      8.18 o
 -12  -1   7        0.95       -0.24      2.85 o
 -11  -1   7      113.30      114.21      8.85 o
 -10  -1   7       61.78       59.47      3.21 o
  -9  -1   7        2.71       -0.12      1.90 o
  -8  -1   7      188.07      178.82      5.08 o
  -7  -1   7       42.48       39.14      2.52 o
  -6  -1   7       64.80       69.85      2.16 o
  -5  -1   7      131.05      117.73      2.44 o
  -4  -1   7      721.57      836.30     10.88 o
  -3  -1   7     2604.09     2758.29     33.51 o
  -2  -1   7     1459.78     1591.25     17.43 o
  -1  -1   7       78.38      119.84      2.22 o
   0  -1   7       91.27       95.69      2.14 o
   1  -1   7        0.34       -0.21      0.77 o
   2  -1   7        3.63        2.69      0.89 o
   3  -1   7      128.96      142.00      2.96 o
   4  -1   7      159.36      154.96      3.24 o
   5  -1   7      581.18      604.45     11.14 o
   6  -1   7        3.36       -0.69      1.70 o
   7  -1   7      278.61      286.08      6.70 o
   8  -1   7       98.43       95.38      4.41 o
   9  -1   7        7.96        5.23      2.65 o
  10  -1   7       13.52       20.00      3.31 o
  11  -1   7       24.80       24.02      4.50 o
  12  -1   7       57.34       57.92      8.11 o
 -13   0   7        3.56       -4.61      5.46 o
 -12   0   7       19.26       14.25      4.72 o
 -11   0   7        0.89        6.98      3.23 o
 -10   0   7      243.72      245.10      7.52 o
  -9   0   7      146.93      143.98      4.83 o
  -8   0   7      113.74      109.22      3.64 o
  -7   0   7      428.61      439.54      7.13 o
  -6   0   7       85.97       78.26      2.44 o
  -5   0   7       66.28       58.76      1.62 o
  -4   0   7      473.98      497.02      7.03 o
  -3   0   7      197.84      183.99      2.96 o
  -2   0   7     2748.36     2945.94     33.57 o
  -1   0   7       14.33       24.40      1.07 o
   0   0   7      477.46      462.66      7.41 o
   1   0   7      348.25      357.12      5.71 o
   2   0   7      102.16       90.98      2.19 o
   3   0   7       25.56       30.76      1.37 o
   4   0   7      955.80      968.80     13.80 o
   5   0   7     1198.77     1201.40     16.60 o
   6   0   7        6.15        4.27      1.33 o
   7   0   7       23.96       23.01      2.01 o
   8   0   7      584.15      588.81     12.95 o
   9   0   7       32.72       34.02      3.87 o
  10   0   7       26.98       23.93      3.36 o
  11   0   7        4.92        2.50      3.77 o
  12   0   7        4.21        2.17      3.89 o
  13   0   7       27.62       29.21      5.29 o
 -13   1   7       31.42       31.44      7.97 o
 -12   1   7        0.24       -1.18      4.22 o
 -11   1   7        2.71        3.70      2.81 o
 -10   1   7       20.22       11.67      2.87 o
  -9   1   7      132.32      137.68      7.14 o
  -8   1   7        8.90        7.54      1.59 o
  -7   1   7      917.15      848.85     12.30 o
  -6   1   7      682.13      700.59     10.24 o
  -5   1   7       78.65       64.52      1.75 o
  -4   1   7      157.63      198.58      3.21 o
  -3   1   7       18.17       13.53      0.88 o
  -2   1   7       98.95       98.01      1.92 o
  -1   1   7      855.96      752.24      9.26 o
   0   1   7      401.52      402.65      5.70 o
   1   1   7     1112.29     1118.10     14.22 o
   2   1   7       91.62       83.27      2.56 o
   3   1   7      198.14      191.75      3.65 o
   4   1   7      212.17      207.87      3.98 o
   5   1   7      808.71      838.60     12.21 o
   6   1   7      362.65      374.35      6.18 o
   7   1   7        5.71        4.69      1.64 o
   8   1   7      342.15      333.29      7.18 o
   9   1   7      342.36      350.78      7.71 o
  10   1   7        1.33       -1.67      2.52 o
  11   1   7       24.36       23.67      4.23 o
  12   1   7        0.50       -3.52      3.52 o
  13   1   7       16.51       25.14      7.39 o
 -13   2   7       72.49       85.50     10.11 o
 -12   2   7        1.69        2.71      3.92 o
 -11   2   7        0.96       -2.66      2.66 o
 -10   2   7        0.17        1.90      2.55 o
  -9   2   7      122.76      131.68      5.43 o
  -8   2   7      327.37      322.12      7.89 o
  -7   2   7      294.52      277.60      5.77 o
  -6   2   7      883.29      828.35     13.11 o
  -5   2   7      765.07      815.42     13.06 o
  -4   2   7      167.94      167.19      3.06 o
  -3   2   7      208.98      214.24      5.91 o
  -2   2   7       29.00       25.07      1.14 o
  -1   2   7      652.00      671.90      9.01 o
   0   2   7       13.82       19.12      0.88 o
   1   2   7      145.21       98.23      1.89 o
   2   2   7     1822.73     1948.28     21.60 o
   3   2   7      135.09      137.58      2.78 o
   4   2   7     1641.82     1649.97     20.96 o
   5   2   7       94.21       96.12      2.65 o
   6   2   7      414.25      398.90      6.44 o
   7   2   7      164.66      161.62      3.99 o
   8   2   7        4.20       -0.76      1.85 o
   9   2   7      217.74      231.00      5.85 o
  10   2   7      129.61      132.63      5.51 o
  11   2   7       50.87       37.81      6.85 o
  12   2   7       22.70       29.24      4.79 o
  13   2   7        2.76        4.53      6.15 o
 -13   3   7        9.85        6.63      7.59 o
 -12   3   7       61.66       77.24      9.26 o
 -11   3   7        0.68       -2.05      2.85 o
 -10   3   7       25.82       31.84      3.42 o
  -9   3   7       17.70       12.75      2.44 o
  -8   3   7      505.01      514.80     10.19 o
  -7   3   7      169.99      172.09      4.46 o
  -6   3   7     1377.18     1409.55     19.56 o
  -5   3   7     1493.62     1469.57     20.17 o
  -4   3   7      552.89      513.86      7.83 o
  -3   3   7      129.11      108.92      2.60 o
  -2   3   7      180.01      165.88      2.79 o
  -1   3   7      136.51      161.44      2.69 o
   0   3   7      357.68      333.46      4.57 o
   1   3   7       20.49       13.90      0.79 o
   2   3   7      860.92      709.69      8.80 o
   3   3   7      267.25      256.68      4.07 o
   4   3   7     1309.05     1346.18     28.67 o
   5   3   7     2269.67     2274.22     33.05 o
   6   3   7      191.45      163.71      4.25 o
   7   3   7       40.21       47.26      2.16 o
   8   3   7        6.35        9.93      1.68 o
   9   3   7       16.84       18.16      2.17 o
  10   3   7       35.98       43.35      3.39 o
  11   3   7        7.06        3.81      2.74 o
  12   3   7      123.25      128.01     10.59 o
  13   3   7        2.03        0.57      5.87 o
  14   3   7        3.96        3.82      6.68 o
 -13   4   7        0.66       -4.44      4.72 o
 -12   4   7      128.82      152.20     17.22 o
 -11   4   7        0.52       -3.49      3.49 o
 -10   4   7       78.64       81.99      6.48 o
  -9   4   7       60.93       59.85      3.72 o
  -8   4   7       22.18       20.16      2.42 o
  -7   4   7      507.59      468.38      9.32 o
  -6   4   7     1350.07     1333.43     18.68 o
  -5   4   7      203.08      195.46      4.08 o
  -4   4   7      287.38      285.01      4.99 o
  -3   4   7       11.30       18.41      1.17 o
  -2   4   7      486.57      441.04      5.86 o
  -1   4   7      128.90      132.49      2.54 o
   0   4   7       85.91       68.17      1.89 o
   1   4   7       67.65       70.49      1.63 o
   2   4   7     2457.34     2615.63     28.35 o
   3   4   7     1951.65     1828.37     20.11 o
   4   4   7       13.08       10.81      0.97 o
   5   4   7     1331.45     1234.56     14.91 o
   6   4   7     2043.19     2033.64     25.67 o
   7   4   7       66.15       61.23      2.75 o
   8   4   7       12.90       16.13      1.76 o
   9   4   7       18.75       12.99      2.10 o
  10   4   7       99.01      101.46      4.66 o
  11   4   7       12.10       17.25      3.90 o
  12   4   7       70.41       64.75      6.85 o
  13   4   7       24.13       21.66      6.97 o
  14   4   7       17.39       24.47      7.49 o
 -12   5   7      111.18      127.63      6.28 o
 -11   5   7       20.52       21.82      4.56 o
 -10   5   7       21.25       20.47      3.32 o
  -9   5   7      179.65      184.89      5.74 o
  -8   5   7      165.27      181.51      5.30 o
  -7   5   7       15.11       10.00      2.08 o
  -6   5   7       82.47       71.55      2.77 o
  -5   5   7       94.95       82.26      2.99 o
  -4   5   7        6.47        3.87      0.88 o
  -3   5   7      152.85      152.56      3.25 o
  -2   5   7      748.75      751.55      9.34 o
  -1   5   7      563.77      528.65      7.24 o
   0   5   7      166.74      148.66      2.55 o
   1   5   7     1497.44     1476.20     17.14 o
   2   5   7       28.65       51.38      1.40 o
   3   5   7      958.16      974.27     11.07 o
   4   5   7      969.42      981.18     11.21 o
   5   5   7      101.02      116.25      2.28 o
   6   5   7     1324.10     1355.92     17.37 o
   7   5   7      469.96      499.68      8.62 o
   8   5   7       84.13       72.32      3.05 o
   9   5   7       90.27       87.33      3.66 o
  10   5   7       75.62       71.94      4.27 o
  11   5   7       41.52       35.65      4.35 o
  12   5   7       21.49       18.35      3.68 o
  13   5   7       43.44       42.04      5.72 o
  14   5   7       46.52       52.76      6.45 o
 -12   6   7        0.66        3.77      5.72 o
 -11   6   7       44.85       45.85      4.38 o
 -10   6   7       13.73       17.32      3.34 o
  -9   6   7       69.01       71.54      4.34 o
  -8   6   7      392.55      394.53      9.90 o
  -7   6   7      136.32      126.71      4.33 o
  -6   6   7      236.12      215.00      4.93 o
  -5   6   7        0.74        1.49      1.48 o
  -4   6   7      337.51      327.70      5.60 o
  -3   6   7       39.08       27.93      1.44 o
  -2   6   7      572.38      566.78      7.33 o
  -1   6   7     2038.66     2073.62     25.76 o
   0   6   7      929.82      891.92     14.36 o
   1   6   7      320.79      304.13      3.97 o
   2   6   7     1423.75     1273.02     14.95 o
   3   6   7        9.31        9.82      0.85 o
   4   6   7      665.07      624.16      7.85 o
   5   6   7      276.60      287.49      4.78 o
   6   6   7       19.92       13.66      1.17 o
   7   6   7      179.89      198.61      4.04 o
   8   6   7      165.17      147.33      4.48 o
   9   6   7      339.75      296.16      8.37 o
  10   6   7        2.99       -2.49      2.49 o
  11   6   7       33.64       31.73      3.59 o
  12   6   7       11.52        7.09      3.27 o
  13   6   7       19.17       20.12      3.96 o
  14   6   7       94.80      122.02     24.95 o
 -12   7   7       21.15       31.20      7.49 o
 -11   7   7        1.18        1.19      5.63 o
 -10   7   7       93.05      104.63      9.35 o
  -9   7   7        1.48        5.03      2.87 o
  -8   7   7      170.03      189.91      6.53 o
  -7   7   7      293.37      320.84      9.36 o
  -6   7   7        3.43        4.58      1.76 o
  -5   7   7       61.13       68.51      2.70 o
  -4   7   7       36.48       38.45      1.99 o
  -3   7   7       15.25       19.74      1.32 o
  -2   7   7      104.22      119.17      2.61 o
  -1   7   7     1251.89     1181.14     16.11 o
   0   7   7     2498.72     2597.84     42.91 o
   1   7   7       35.42       24.06      1.24 o
   2   7   7     1215.54     1256.28     16.89 o
   3   7   7      740.73      765.49     10.70 o
   4   7   7      112.18       89.65      2.59 o
   5   7   7       97.28       82.21      2.01 o
   6   7   7      232.45      202.96      5.85 o
   7   7   7      106.16      125.29      4.17 o
   8   7   7      385.39      366.08      8.19 o
   9   7   7      113.65       97.93      4.82 o
  10   7   7       73.06       62.86      9.08 o
  11   7   7        0.82       -2.64      2.64 o
  12   7   7       42.07       46.44      5.19 o
  13   7   7       43.77       37.00      5.24 o
  14   7   7        7.83       11.04      4.80 o
 -11   8   7       45.36       49.38      8.02 o
 -10   8   7        0.15       -3.10      5.10 o
  -9   8   7        7.99        7.87      5.44 o
  -8   8   7        5.91        2.62      3.32 o
  -7   8   7      197.92      210.41      8.71 o
  -6   8   7      162.44      172.20      5.15 o
  -5   8   7      101.96      102.64      3.84 o
  -4   8   7       45.06       40.67      2.18 o
  -3   8   7      244.33      250.84      4.56 o
  -2   8   7        1.10       -0.08      0.94 o
  -1   8   7        1.74       -0.25      0.72 o
   0   8   7     1580.74     1519.10     20.33 o
   1   8   7     1042.99      972.19     12.30 o
   2   8   7      187.85      184.80      3.17 o
   3   8   7       38.32       43.19      1.55 o
   4   8   7     1806.39     1787.95     22.22 o
   5   8   7      803.14      819.81     11.95 o
   6   8   7      247.86      224.78      4.95 o
   7   8   7       31.05       31.10      2.67 o
   8   8   7      151.89      149.34      4.78 o
   9   8   7        7.05        2.10      2.29 o
  10   8   7      140.97      133.76      5.75 o
  11   8   7       87.43       88.53      4.93 o
  12   8   7        0.96       -1.11      3.59 o
  13   8   7       13.77       13.02      4.39 o
  14   8   7        6.70       -1.95      3.91 o
 -10   9   7        1.68        3.05      5.92 o
  -9   9   7        1.19        1.96      5.06 o
  -8   9   7        5.31       -3.96      4.63 o
  -7   9   7       22.00       15.92      3.61 o
  -6   9   7      169.41      171.66      9.06 o
  -5   9   7        0.48        1.28      2.34 o
  -4   9   7      191.79      197.14      6.08 o
  -3   9   7       19.23       15.38      2.19 o
  -2   9   7      154.04      157.06      4.96 o
  -1   9   7      111.23       93.25      2.45 o
   0   9   7      106.07      106.64      3.30 o
   1   9   7      854.97      919.43     14.21 o
   2   9   7        7.89        5.05      1.18 o
   3   9   7      242.00      205.31      4.98 o
   4   9   7     2163.93     2144.73     29.06 o
   5   9   7       77.12       87.34      3.00 o
   6   9   7      134.86      133.58      3.70 o
   7   9   7       37.57       39.96      2.78 o
   8   9   7       67.47       76.16      3.41 o
   9   9   7        9.17        8.40      2.24 o
  10   9   7       31.11       32.59      3.37 o
  11   9   7       90.74       96.87      5.17 o
  12   9   7       21.50       17.91      3.43 o
  13   9   7        8.02        6.76      3.95 o
 -10  10   7       65.60       88.21      9.45 o
  -9  10   7        0.07       -1.34      5.06 o
  -8  10   7       12.77       15.89      5.68 o
  -7  10   7       11.89        7.16      5.06 o
  -6  10   7       10.09        8.50      3.65 o
  -5  10   7       62.37       57.28      3.80 o
  -4  10   7       97.12       93.15      4.44 o
  -3  10   7      230.82      233.27      8.54 o
  -2  10   7        4.12        1.14      2.45 o
  -1  10   7      286.36      274.12      6.58 o
   0  10   7      230.41      217.30      9.80 o
   1  10   7       19.18       14.26      1.63 o
   2  10   7       64.60       65.25      2.75 o
   3  10   7      393.41      400.23      7.10 o
   4  10   7      598.55      591.99     10.92 o
   5  10   7      253.53      240.87      5.04 o
   6  10   7       16.02       15.81      1.74 o
   7  10   7      146.14      144.57      4.42 o
   8  10   7       12.56       12.67      2.09 o
   9  10   7        2.92        2.46      2.05 o
  10  10   7       11.43       14.51      2.91 o
  11  10   7       16.50       19.27      3.54 o
  12  10   7      144.53      144.00      6.56 o
  13  10   7        3.07       12.28      4.26 o
  -9  11   7       13.75        8.49      6.20 o
  -8  11   7        0.27       -2.91      4.91 o
  -7  11   7       43.69       38.93      6.44 o
  -6  11   7       27.41       21.88      5.63 o
  -5  11   7       70.78       77.21      4.32 o
  -4  11   7        4.66        0.92      2.33 o
  -3  11   7      308.84      301.39      8.03 o
  -2  11   7       38.17       38.59      2.87 o
  -1  11   7        2.45        6.09      2.01 o
   0  11   7      657.95      666.57     12.24 o
   1  11   7      226.42      224.36      5.95 o
   2  11   7       19.77       15.01      1.71 o
   3  11   7       70.29       71.83      2.90 o
   4  11   7       30.23       26.24      1.95 o
   5  11   7      185.20      194.60      4.41 o
   6  11   7        3.59        4.01      1.49 o
   7  11   7       39.43       43.95      2.64 o
   8  11   7       26.48       21.38      2.35 o
   9  11   7        9.68        8.18      2.22 o
  10  11   7        3.47        2.69      2.57 o
  11  11   7       41.32       45.48      3.96 o
  12  11   7      187.92      212.98      7.83 o
  13  11   7       16.27       24.95      3.87 o
  -8  12   7        2.47        4.96      5.82 o
  -7  12   7        0.26       -4.77      4.77 o
  -6  12   7       10.54        9.73      3.84 o
  -5  12   7       57.12       51.93      4.88 o
  -4  12   7        1.40       -2.29      2.29 o
  -3  12   7       73.18       69.63      3.85 o
  -2  12   7       99.07      104.70      4.48 o
  -1  12   7      164.96      147.30      5.03 o
   0  12   7      198.87      185.92      5.56 o
   1  12   7      823.75      833.48     17.14 o
   2  12   7       89.04       99.97      4.74 o
   3  12   7      118.95      111.58      3.59 o
   4  12   7       47.28       43.25      2.28 o
   5  12   7       25.09       24.22      1.80 o
   6  12   7        2.17        3.92      1.66 o
   7  12   7       19.12       20.76      2.20 o
   8  12   7      103.35      100.38      4.02 o
   9  12   7       61.49       56.31      3.24 o
  10  12   7        1.12       -0.40      3.45 o
  11  12   7      280.92      311.46     15.43 o
  12  12   7       46.97       46.49      4.27 o
  -7  13   7        6.18        2.34      5.49 o
  -6  13   7       37.51       40.03      6.54 o
  -5  13   7       41.80       40.86     15.43 o
  -4  13   7       61.99       64.48      5.05 o
  -3  13   7       17.30       21.48      4.34 o
  -2  13   7        8.56        8.06      2.40 o
  -1  13   7      174.64      184.96      5.88 o
   0  13   7       17.84       20.09      2.44 o
   1  13   7      192.61      190.45      7.38 o
   2  13   7      356.63      347.58      9.92 o
   3  13   7       59.24       59.46      2.89 o
   4  13   7        1.26       -0.33      1.76 o
   5  13   7        7.32       10.67      2.30 o
   6  13   7        8.65        8.50      1.81 o
   7  13   7        4.14        3.59      1.79 o
   8  13   7       40.50       44.91      2.84 o
   9  13   7       95.06      107.31      4.41 o
  10  13   7       63.83       78.41      5.29 o
  11  13   7      145.16      153.94      6.46 o
  12  13   7        0.31       -3.18      3.18 o
  -6  14   7       70.50       82.20      8.25 o
  -5  14   7       62.36       69.69     13.07 o
  -4  14   7        0.17        3.88      4.53 o
  -3  14   7       49.31       56.05      5.03 o
  -2  14   7        9.91       12.84      3.11 o
  -1  14   7       23.59       20.37      2.61 o
   0  14   7       98.85      103.10      4.37 o
   1  14   7        1.35        0.23      2.28 o
   2  14   7       81.86       76.20      9.66 o
   3  14   7       41.11       43.00      2.88 o
   4  14   7        2.52        1.13      1.80 o
   5  14   7        4.89       -0.30      1.78 o
   6  14   7        8.55        7.89      1.87 o
   7  14   7       41.10       45.58      2.69 o
   8  14   7       11.25       12.13      2.15 o
   9  14   7       84.56       79.49      3.77 o
  10  14   7       89.76       89.81      4.31 o
  11  14   7        5.35        8.73      7.90 o
  -5  15   7       45.43       48.63      5.20 o
  -4  15   7       25.14       31.00      4.36 o
  -3  15   7       14.77       20.25      3.78 o
  -2  15   7       78.91       91.33      5.58 o
  -1  15   7       38.71       38.39      3.75 o
   0  15   7        3.70       -2.57      2.57 o
   1  15   7       15.40       15.65      7.04 o
   2  15   7       15.56       12.01      2.19 o
   3  15   7       30.40       30.12      2.85 o
   4  15   7        0.01        2.97      1.89 o
   5  15   7        5.92        6.62      2.43 o
   6  15   7       12.81       13.34      2.00 o
   7  15   7      179.07      198.21      5.41 o
   8  15   7       70.28       73.86      3.55 o
   9  15   7        1.01       -1.97      1.97 o
  10  15   7       19.47       19.73      3.06 o
  -3  16   7        6.76        8.35      4.53 o
  -2  16   7        8.71        8.05      3.19 o
  -1  16   7        8.28        3.88      2.93 o
   0  16   7        2.44        1.78      2.65 o
   1  16   7       32.16       26.28      3.12 o
   2  16   7        0.05        0.63      2.37 o
   3  16   7        4.11       -0.38      3.48 o
   4  16   7        5.56        2.08      3.14 o
   5  16   7       13.25        3.88      3.40 o
   6  16   7      202.64      223.26      7.39 o
   7  16   7       29.62       34.55      3.41 o
   8  16   7       15.75       11.40      3.84 o
   9  16   7        7.65        4.44      4.63 o
   0  17   7       30.39       29.67      4.29 o
   5  17   7        0.37       -7.44      7.44 o
   6  17   7        7.93        7.17      3.61 o
  -4 -11   8       16.21       21.47      4.87 o
  -3 -11   8       38.40       40.31      6.01 o
  -2 -11   8        1.68        2.81      2.93 o
  -1 -11   8       30.26       31.16      3.51 o
   0 -11   8       25.98       18.27      4.20 o
   1 -11   8        1.34       -3.20      3.20 o
  -8 -10   8       94.82      107.20     10.69 o
  -7 -10   8       50.03       45.04      4.48 o
  -6 -10   8        6.18        6.54      2.39 o
  -5 -10   8        0.70       -2.20      2.43 o
  -4 -10   8       24.96       21.79      3.19 o
  -3 -10   8       84.12       89.03      4.15 o
  -2 -10   8        1.69        2.51      2.55 o
  -1 -10   8       33.22       32.20      2.92 o
   0 -10   8       29.25       30.08      3.03 o
   1 -10   8        6.91        8.82      3.05 o
   2 -10   8       26.81       22.81      3.82 o
   3 -10   8       17.30       16.68      7.28 o
  -9  -9   8       25.81       27.81      4.44 o
  -8  -9   8       23.39       23.14      2.92 o
  -7  -9   8      106.08      119.31      4.97 o
  -6  -9   8        5.40        9.77      2.64 o
  -5  -9   8       55.71       57.58      3.85 o
  -4  -9   8       95.40       94.70      4.23 o
  -3  -9   8        9.46        9.73      2.10 o
  -2  -9   8       10.31        8.98      2.11 o
  -1  -9   8       22.90       23.57      2.67 o
   0  -9   8       81.46       88.07      4.42 o
   1  -9   8       90.67       93.45     10.24 o
   2  -9   8       33.41       41.39      4.24 o
   3  -9   8      241.56      257.08      9.69 o
   4  -9   8        2.28       -1.97      3.35 o
   5  -9   8        5.27        5.22      3.75 o
 -10  -8   8        8.56        3.67      4.01 o
  -9  -8   8       29.84       25.41      3.15 o
  -8  -8   8        9.38        6.58      2.38 o
  -7  -8   8      115.66      120.10      4.98 o
  -6  -8   8       61.13       69.80      3.75 o
  -5  -8   8        0.09        0.19      1.90 o
  -4  -8   8      158.05      174.07      4.81 o
  -3  -8   8        3.82        6.41      1.69 o
  -2  -8   8        3.13        2.55      1.60 o
  -1  -8   8        4.21        4.22      1.74 o
   0  -8   8      102.95      106.12      4.72 o
   1  -8   8       70.74       71.29      8.20 o
   2  -8   8        6.75       12.16      3.17 o
   3  -8   8       16.86       11.23      3.44 o
   4  -8   8      179.45      190.87      8.34 o
   5  -8   8       20.62       22.34      4.32 o
   6  -8   8        2.75       -4.44      4.72 o
   7  -8   8        0.11       -2.53      5.10 o
 -11  -7   8       67.35       70.98      5.76 o
 -10  -7   8       15.88       12.98      2.72 o
  -9  -7   8        6.40        3.83      2.28 o
  -8  -7   8       73.70       79.43      4.54 o
  -7  -7   8        1.53       -1.99      1.99 o
  -6  -7   8       94.18      105.96      3.96 o
  -5  -7   8       35.58       42.19      2.61 o
  -4  -7   8       52.93       57.00      2.76 o
  -3  -7   8      215.19      232.30      5.62 o
  -2  -7   8        0.66       -0.05      1.52 o
  -1  -7   8       16.88       23.15      2.02 o
   0  -7   8       12.03        8.62      1.80 o
   1  -7   8      119.11      120.43      4.14 o
   2  -7   8       48.55       41.17      2.79 o
   3  -7   8       11.15       11.65      2.61 o
   4  -7   8      297.90      272.51      9.83 o
   5  -7   8       67.13       57.38      5.07 o
   6  -7   8        4.40       -0.29      4.87 o
   7  -7   8        0.46       -4.63      4.63 o
   8  -7   8        7.87        6.39      5.96 o
 -11  -6   8       39.51       37.16      4.49 o
 -10  -6   8       68.39       68.91      3.91 o
  -9  -6   8      141.40      141.31      5.12 o
  -8  -6   8       18.97       21.77      2.54 o
  -7  -6   8       83.79       84.98      3.26 o
  -6  -6   8       18.47       20.58      2.01 o
  -5  -6   8       34.32       43.61      2.55 o
  -4  -6   8       16.00       14.70      1.77 o
  -3  -6   8      385.70      411.85      8.37 o
  -2  -6   8      131.72      138.41      4.12 o
  -1  -6   8      135.85      130.33      4.00 o
   0  -6   8       46.58       51.08      2.57 o
   1  -6   8        7.13        5.09      1.74 o
   2  -6   8        1.24        0.05      1.68 o
   3  -6   8      272.14      249.08      7.28 o
   4  -6   8      351.96      321.43      8.83 o
   5  -6   8       75.91       85.46      5.57 o
   6  -6   8       20.09       13.32     12.07 o
   7  -6   8       19.42       14.03      5.96 o
   8  -6   8        1.04       -4.96      5.06 o
   9  -6   8        4.13       -0.14      5.92 o
 -12  -5   8       31.65       38.00      5.27 o
 -11  -5   8        0.67       -1.13      2.91 o
 -10  -5   8       38.12       44.21      3.34 o
  -9  -5   8       61.04       74.98      4.41 o
  -8  -5   8        5.38        3.39      3.00 o
  -7  -5   8        1.61        0.32      1.77 o
  -6  -5   8       64.14       72.48      2.89 o
  -5  -5   8        5.09        2.85      1.47 o
  -4  -5   8        2.20       -1.48      1.48 o
  -3  -5   8      326.41      344.61      8.12 o
  -2  -5   8      713.80      703.91     15.95 o
  -1  -5   8      406.08      394.92      8.10 o
   0  -5   8      179.38      169.43      5.60 o
   1  -5   8      348.81      352.87      7.58 o
   2  -5   8       46.66       41.17      2.54 o
   3  -5   8      289.63      273.63      6.76 o
   4  -5   8      121.66      119.06      5.03 o
   5  -5   8       34.12       34.48      3.29 o
   6  -5   8      130.38      128.58      5.69 o
   7  -5   8       11.87       17.03      5.53 o
   8  -5   8       64.61       87.50      8.54 o
   9  -5   8        2.49        6.54      6.01 o
  10  -5   8        6.14        2.58      6.20 o
 -12  -4   8        1.21        0.48      3.94 o
 -11  -4   8       19.07       18.00      3.57 o
 -10  -4   8       74.07       69.46      3.91 o
  -9  -4   8      438.35      442.57      9.76 o
  -8  -4   8      104.64      111.58      3.94 o
  -7  -4   8      161.70      170.37      4.53 o
  -6  -4   8      200.63      207.42      4.82 o
  -5  -4   8       10.35       12.54      1.60 o
  -4  -4   8        5.00        5.06      1.36 o
  -3  -4   8       90.73       94.74      3.51 o
  -2  -4   8      156.93      165.78      3.96 o
  -1  -4   8      725.34      780.05     14.34 o
   0  -4   8        4.89        2.21      1.32 o
   1  -4   8      374.13      398.04     11.40 o
   2  -4   8      353.39      361.17      7.75 o
   3  -4   8       69.52       61.71      3.11 o
   4  -4   8        3.16        4.11      2.15 o
   5  -4   8       55.25       60.07      3.68 o
   6  -4   8       20.79       17.77      2.95 o
   7  -4   8        2.03       -1.28      3.06 o
   8  -4   8        6.25       15.27      5.58 o
   9  -4   8       70.87       75.09      8.25 o
  10  -4   8        2.00        0.67      6.06 o
 -12  -3   8       17.37       16.97      4.71 o
 -11  -3   8        9.50       11.82      4.17 o
 -10  -3   8       27.33       29.21      2.96 o
  -9  -3   8        4.66        3.08      1.92 o
  -8  -3   8      400.97      419.84     10.95 o
  -7  -3   8      139.76      144.53      4.14 o
  -6  -3   8      142.54      130.45      3.75 o
  -5  -3   8      119.36      115.87      3.34 o
  -4  -3   8        8.56        9.53      1.25 o
  -3  -3   8        4.27        1.38      0.96 o
  -2  -3   8        6.30        8.15      2.49 o
  -1  -3   8     1480.87     1606.98     25.16 o
   0  -3   8       87.77       95.75      2.33 o
   1  -3   8      194.20      174.83      3.35 o
   2  -3   8      667.91      640.55     11.75 o
   3  -3   8       94.01      100.17      3.26 o
   4  -3   8       54.59       53.93      2.71 o
   5  -3   8       26.17       22.83      2.65 o
   6  -3   8        0.48        0.33      2.23 o
   7  -3   8        1.85        1.03      3.48 o
   8  -3   8       16.15       13.90      3.62 o
   9  -3   8       94.72      117.18      9.83 o
  10  -3   8      138.66      148.72     11.59 o
  11  -3   8       36.82       40.84      7.87 o
 -13  -2   8       41.77       35.75      5.93 o
 -12  -2   8       63.90       72.50      7.08 o
 -11  -2   8       12.25       10.38      4.16 o
 -10  -2   8       17.46       16.25      3.18 o
  -9  -2   8        8.88        4.53      1.93 o
  -8  -2   8       11.14       13.01      2.42 o
  -7  -2   8      219.47      216.94      5.08 o
  -6  -2   8       69.56       62.19      2.57 o
  -5  -2   8      320.27      318.38      6.05 o
  -4  -2   8       46.28       51.14      1.58 o
  -3  -2   8       17.61       11.55      0.94 o
  -2  -2   8      682.38      742.04     10.95 o
  -1  -2   8      389.58      410.90      5.93 o
   0  -2   8      449.69      449.11      6.46 o
   1  -2   8        0.61       -0.97      0.97 o
   2  -2   8      802.73      822.44     14.18 o
   3  -2   8     1068.88     1028.06     16.04 o
   4  -2   8        0.47       -1.56      1.56 o
   5  -2   8      140.42      141.69      4.45 o
   6  -2   8       19.06       16.38      2.23 o
   7  -2   8        0.47        0.33      2.20 o
   8  -2   8        1.10       -2.73      2.73 o
   9  -2   8      103.65      113.06      6.69 o
  10  -2   8      192.69      214.09     13.07 o
  11  -2   8       19.50       21.71      6.82 o
  12  -2   8        2.57       -4.96      6.15 o
 -13  -1   8        7.20        4.27      4.84 o
 -12  -1   8       67.83       49.76      5.99 o
 -11  -1   8       49.92       60.11      5.72 o
 -10  -1   8        3.03        4.39      2.22 o
  -9  -1   8       36.40       32.07      2.72 o
  -8  -1   8      176.94      162.97      4.95 o
  -7  -1   8      190.76      161.60      4.98 o
  -6  -1   8       86.56       81.46      2.79 o
  -5  -1   8      302.99      334.35      5.51 o
  -4  -1   8      204.23      240.55      3.99 o
  -3  -1   8      185.58      217.96      3.69 o
  -2  -1   8     1023.42     1052.07     12.66 o
  -1  -1   8      661.20      706.94      8.81 o
   0  -1   8      208.86      193.54      3.71 o
   1  -1   8      194.49      222.19      4.13 o
   2  -1   8       26.09       21.44      1.31 o
   3  -1   8      134.36      137.48      3.29 o
   4  -1   8     1287.65     1180.32     18.23 o
   5  -1   8        2.53       -1.74      1.74 o
   6  -1   8      397.11      423.94      8.76 o
   7  -1   8       23.60       19.54      2.76 o
   8  -1   8       10.44        9.55      3.38 o
   9  -1   8        5.89        2.70      2.68 o
  10  -1   8      272.95      307.92      9.10 o
  11  -1   8       11.26       10.78      6.11 o
  12  -1   8        0.06        3.39      6.11 o
 -13   0   8        8.22        4.03      4.84 o
 -12   0   8       17.50       14.61      5.16 o
 -11   0   8      223.26      223.21     12.98 o
 -10   0   8       53.54       48.94      5.86 o
  -9   0   8       38.34       40.58      2.89 o
  -8   0   8      262.78      237.97      6.10 o
  -7   0   8       83.26       69.49      3.94 o
  -6   0   8        2.52       -1.10      1.10 o
  -5   0   8       22.64       21.35      1.41 o
  -4   0   8     1946.94     2050.51     26.35 o
  -3   0   8      504.83      539.84      6.97 o
  -2   0   8      937.73      981.16     12.73 o
  -1   0   8     3013.48     2980.85     35.25 o
   0   0   8      992.25     1014.79     13.61 o
   1   0   8       67.64       51.39      1.67 o
   2   0   8        1.16        0.11      0.89 o
   3   0   8       37.85       38.09      1.59 o
   4   0   8      126.95      100.17      2.90 o
   5   0   8       17.50       15.35      1.91 o
   6   0   8      944.14      904.69     15.96 o
   7   0   8       55.45       55.76      4.32 o
   8   0   8       12.43        7.41      2.54 o
   9   0   8       34.20       29.26      3.24 o
  10   0   8        6.50        3.08      3.55 o
  11   0   8       77.93       93.67      6.36 o
  12   0   8       29.84       29.22      7.28 o
 -13   1   8        2.08       -4.48      7.11 o
 -12   1   8      158.48      167.04     12.55 o
 -11   1   8       42.53       48.76      7.39 o
 -10   1   8       92.77       87.90      4.70 o
  -9   1   8        8.58        9.95      2.11 o
  -8   1   8      217.84      204.14      4.96 o
  -7   1   8        0.34       -1.29      1.29 o
  -6   1   8        4.43       -0.41      1.12 o
  -5   1   8        9.46       14.73      1.29 o
  -4   1   8        5.19        1.24      0.81 o
  -3   1   8     1058.02     1084.27     14.43 o
  -2   1   8       92.60       94.59      2.34 o
  -1   1   8     1811.79     1958.23     37.13 o
   0   1   8     3455.13     3555.10     43.79 o
   1   1   8      667.04      664.04      9.70 o
   2   1   8       46.24       45.48      1.99 o
   3   1   8       19.71       20.95      2.04 o
   4   1   8      312.21      269.60      4.91 o
   5   1   8       11.76       17.66      1.69 o
   6   1   8      623.19      611.06     11.34 o
   7   1   8      329.16      326.00      8.18 o
   8   1   8       82.96       83.43      4.18 o
   9   1   8       80.44       84.59      4.30 o
  10   1   8       55.03       54.72      3.99 o
  11   1   8        0.58       -3.56      3.56 o
  12   1   8       39.12       52.21      5.54 o
  13   1   8        2.47        6.11      6.73 o
 -13   2   8       29.18       35.11      8.59 o
 -12   2   8      185.96      240.91     14.79 o
 -11   2   8       30.45       30.44      6.73 o
 -10   2   8        5.19        1.10      2.14 o
  -9   2   8        4.35        3.77      2.03 o
  -8   2   8      170.87      161.20      4.34 o
  -7   2   8      233.25      230.46      4.71 o
  -6   2   8        1.06       -1.16      1.16 o
  -5   2   8      180.88      170.43      3.12 o
  -4   2   8      121.95      107.23      2.44 o
  -3   2   8      318.95      305.93      5.19 o
  -2   2   8     1342.24     1232.26     16.89 o
  -1   2   8        2.89       -1.54      1.54 o
   0   2   8     4369.99     4659.91     56.82 o
   1   2   8      436.13      408.49      5.94 o
   2   2   8      454.81      475.89      6.79 o
   3   2   8      127.51      142.83      3.13 o
   4   2   8      150.28      162.35      3.48 o
   5   2   8      322.03      287.94      5.60 o
   6   2   8      131.45      128.32      3.57 o
   7   2   8      467.92      451.58     10.15 o
   8   2   8      599.35      569.67     10.75 o
   9   2   8       19.00       11.33      2.67 o
  10   2   8      134.03      148.14      7.17 o
  11   2   8       45.08       46.50      8.25 o
  12   2   8        1.83        0.07     10.30 o
  13   2   8       15.19        9.64      6.68 o
 -13   3   8       84.69      131.68     11.74 o
 -12   3   8      115.38      139.79     11.64 o
 -11   3   8        0.76        3.64      4.15 o
 -10   3   8        9.26        8.64      2.92 o
  -9   3   8        4.23        1.46      2.49 o
  -8   3   8      188.16      183.77      5.29 o
  -7   3   8      843.23      827.94     14.84 o
  -6   3   8      174.00      179.83      4.46 o
  -5   3   8        2.36        5.81      1.32 o
  -4   3   8      808.57      789.43     10.45 o
  -3   3   8      287.53      262.87      4.35 o
  -2   3   8      555.84      560.84      8.33 o
  -1   3   8      441.77      470.99      7.22 o
   0   3   8      118.89       97.35      2.85 o
   1   3   8       53.03       24.17      1.32 o
   2   3   8     1307.72     1358.60     17.38 o
   3   3   8      455.90      480.20      7.40 o
   4   3   8      125.62      130.90      3.08 o
   5   3   8      191.71      185.26      3.85 o
   6   3   8      178.42      172.96      4.09 o
   7   3   8       24.81       28.43      2.18 o
   8   3   8      116.97      133.13      4.15 o
   9   3   8      174.57      180.52      5.13 o
  10   3   8       58.96       57.49      4.93 o
  11   3   8      157.48      160.33      7.67 o
  12   3   8       30.32       29.82      7.16 o
  13   3   8        6.74        6.54      6.49 o
 -12   4   8        1.22       -0.72      6.73 o
 -11   4   8       11.65        7.29      5.92 o
 -10   4   8        8.91        3.63      3.52 o
  -9   4   8        0.58       -2.11      2.11 o
  -8   4   8      163.22      153.13      4.92 o
  -7   4   8       41.26       46.94      2.85 o
  -6   4   8     1518.56     1475.67     24.55 o
  -5   4   8      424.07      415.25      6.93 o
  -4   4   8     1287.81     1237.97     17.20 o
  -3   4   8      824.63      819.28     11.73 o
  -2   4   8       33.66       32.17      1.39 o
  -1   4   8       50.38       45.49      1.55 o
   0   4   8      521.99      637.73      8.60 o
   1   4   8       30.36       50.88      1.93 o
   2   4   8      238.30      256.29      3.78 o
   3   4   8       88.74       92.13      2.28 o
   4   4   8     1271.56     1233.70     15.95 o
   5   4   8       41.11       37.77      1.62 o
   6   4   8      384.56      373.74      7.53 o
   7   4   8       84.76       88.95      3.40 o
   8   4   8      112.62      112.90      4.88 o
   9   4   8      124.88      133.67      7.18 o
  10   4   8        4.08        4.06      2.58 o
  11   4   8       88.66       96.84     14.38 o
  12   4   8       94.82       92.32      9.26 o
  13   4   8        0.03       -5.68      5.68 o
 -12   5   8       24.36       29.98      5.42 o
 -11   5   8       18.76       13.42      8.64 o
 -10   5   8       22.01       10.32      7.49 o
  -9   5   8       42.85       42.43      3.24 o
  -8   5   8       81.15       71.82      3.56 o
  -7   5   8       63.89       64.74      3.14 o
  -6   5   8       14.16       13.90      2.16 o
  -5   5   8     1827.80     1708.90     25.36 o
  -4   5   8      978.42      910.61     13.10 o
  -3   5   8      134.64      126.28      3.03 o
  -2   5   8     1128.57     1082.40     15.03 o
  -1   5   8       11.35       10.62      1.47 o
   0   5   8     1074.59     1164.67     14.87 o
   1   5   8       10.14        7.22      0.76 o
   2   5   8       55.03       54.96      1.83 o
   3   5   8        9.85       15.74      0.97 o
   4   5   8     1037.31      996.32     11.48 o
   5   5   8     1240.05     1203.13     14.60 o
   6   5   8        3.11       -0.10      1.31 o
   7   5   8      430.68      405.87      8.14 o
   8   5   8       47.65       43.43      2.58 o
   9   5   8       25.82       29.04      3.99 o
  10   5   8       79.36       90.70      7.87 o
  11   5   8        9.70        1.57      5.10 o
  12   5   8       59.71       71.80      8.40 o
  13   5   8        6.88        0.49      4.52 o
  14   5   8        1.82       -3.78      4.65 o
 -12   6   8       25.95       24.47      7.01 o
 -11   6   8        0.22       -1.24      3.93 o
 -10   6   8       30.36       24.85      6.15 o
  -9   6   8       47.40       49.33      3.90 o
  -8   6   8       17.64       15.65      2.91 o
  -7   6   8      115.52      121.94      4.30 o
  -6   6   8        0.12       -1.57      1.57 o
  -5   6   8     1273.51     1265.34     19.28 o
  -4   6   8       50.28       47.83      2.19 o
  -3   6   8       42.44       30.78      1.97 o
  -2   6   8     1236.33     1168.97     18.99 o
  -1   6   8      874.12      901.00     11.81 o
   0   6   8      147.92      161.05      2.82 o
   1   6   8      173.51      178.79      3.57 o
   2   6   8       27.07       39.01      1.20 o
   3   6   8      180.22      151.21      3.24 o
   4   6   8      133.16      135.99      3.57 o
   5   6   8     1168.60     1190.99     14.38 o
   6   6   8      250.91      245.06      4.61 o
   7   6   8      111.06      116.91      3.16 o
   8   6   8      321.84      334.08      7.35 o
   9   6   8      229.69      192.83      6.65 o
  10   6   8       63.28       61.36      5.78 o
  11   6   8        3.40       -2.91      3.38 o
  12   6   8       53.48       52.22      5.57 o
  13   6   8       48.42       53.49      5.97 o
  14   6   8        0.07       -1.54      4.65 o
 -11   7   8       15.10       20.75      6.54 o
 -10   7   8        3.40        5.96      5.49 o
  -9   7   8      140.89      160.11      6.45 o
  -8   7   8        1.54        3.58      2.61 o
  -7   7   8      241.77      238.40      7.20 o
  -6   7   8      179.76      172.53      4.51 o
  -5   7   8       41.20       37.25      2.26 o
  -4   7   8       40.80       49.06      2.28 o
  -3   7   8      187.21      201.67      4.41 o
  -2   7   8      305.69      320.51      5.05 o
  -1   7   8     1046.24      986.64     13.78 o
   0   7   8        0.46        1.02      0.97 o
   1   7   8      754.12      764.67      9.40 o
   2   7   8      185.74      223.42      3.44 o
   3   7   8       35.06       36.23      1.29 o
   4   7   8      200.57      180.10      3.11 o
   5   7   8      253.21      257.92      4.03 o
   6   7   8      320.86      302.13      4.89 o
   7   7   8       80.84       71.95      3.28 o
   8   7   8      145.98      144.88      5.53 o
   9   7   8      543.34      527.95     12.62 o
  10   7   8        3.18       -0.27      4.35 o
  11   7   8       31.30       39.71      6.66 o
  12   7   8        0.06       -2.39      3.65 o
  13   7   8       43.30       48.11      7.90 o
  14   7   8       18.66       17.85      5.80 o
 -11   8   8        4.95       11.45      6.11 o
 -10   8   8       41.08       49.09      7.63 o
  -9   8   8      138.51      171.57     11.83 o
  -8   8   8       37.74       43.92      4.59 o
  -7   8   8       50.88       47.91      3.62 o
  -6   8   8      302.76      324.39      7.51 o
  -5   8   8      622.41      597.25     12.40 o
  -4   8   8       23.82       17.35      2.03 o
  -3   8   8      211.08      231.67      4.84 o
  -2   8   8      389.86      390.69      6.79 o
  -1   8   8      171.77      163.90      3.19 o
   0   8   8       30.49       23.67      1.35 o
   1   8   8      608.10      601.37      8.75 o
   2   8   8      596.83      566.55      7.65 o
   3   8   8      246.73      240.18      3.68 o
   4   8   8       11.77       15.24      1.28 o
   5   8   8       46.74       54.22      1.87 o
   6   8   8      941.86      962.99     17.18 o
   7   8   8      505.46      493.19      9.98 o
   8   8   8       28.08       23.27      2.53 o
   9   8   8      202.36      201.06      6.79 o
  10   8   8      129.08      141.60      7.09 o
  11   8   8        1.07       -0.37      2.78 o
  12   8   8       16.08        8.70      6.58 o
  13   8   8        0.09       -3.06      3.94 o
 -10   9   8        3.48        0.10      5.53 o
  -9   9   8       24.05       28.67      6.58 o
  -8   9   8       30.12       39.26      6.49 o
  -7   9   8       53.85       52.98      4.74 o
  -6   9   8       70.56       69.46      4.20 o
  -5   9   8      581.29      596.31     13.64 o
  -4   9   8      206.44      210.25      6.48 o
  -3   9   8      116.12      106.13      4.46 o
  -2   9   8        9.83       10.55      1.67 o
  -1   9   8       31.34       24.69      1.49 o
   0   9   8      193.72      210.70      3.86 o
   1   9   8      184.11      177.51      3.46 o
   2   9   8      455.17      480.64      7.50 o
   3   9   8       85.87       81.64      2.76 o
   4   9   8       16.12       15.63      1.75 o
   5   9   8     1912.20     1844.10     27.88 o
   6   9   8        7.42        4.63      1.74 o
   7   9   8      159.58      169.18      5.02 o
   8   9   8       35.92       42.33      2.84 o
   9   9   8        4.87        5.23      2.55 o
  10   9   8      140.21      152.64      6.11 o
  11   9   8        4.67        6.29      3.00 o
  12   9   8       18.33       17.17      4.32 o
  13   9   8        0.68        0.58     10.90 o
 -10  10   8       15.87       10.11      6.49 o
  -9  10   8        5.06       -4.39      5.10 o
  -8  10   8        2.01        6.39      5.49 o
  -7  10   8       94.66      116.46      9.49 o
  -6  10   8       30.11       25.19      3.37 o
  -5  10   8      131.26      131.48      9.53 o
  -4  10   8      493.78      489.89     11.65 o
  -3  10   8       22.34       19.36      2.54 o
  -2  10   8       19.95       18.88      2.36 o
  -1  10   8        0.26       -1.69      1.69 o
   0  10   8       66.83       63.23      3.15 o
   1  10   8        0.95       -1.39      1.39 o
   2  10   8      242.47      243.34      5.57 o
   3  10   8      366.65      371.90      7.59 o
   4  10   8      423.49      420.78      9.27 o
   5  10   8      343.38      341.14      6.59 o
   6  10   8      517.15      501.89     10.00 o
   7  10   8        5.58        2.66      1.86 o
   8  10   8       34.13       27.53      2.54 o
   9  10   8       24.14       23.09      3.02 o
  10  10   8       14.14       12.01      2.91 o
  11  10   8       24.32       29.96      3.67 o
  12  10   8       36.60       41.83      4.27 o
  13  10   8       19.41       14.05      4.47 o
  -9  11   8       33.29       57.58      8.16 o
  -8  11   8       14.88       17.13      6.25 o
  -7  11   8        5.76        7.25      5.34 o
  -6  11   8      105.25      115.84      9.40 o
  -5  11   8        6.84        5.08      2.96 o
  -4  11   8      160.04      175.06      6.16 o
  -3  11   8       78.72       81.39      4.14 o
  -2  11   8       33.36       29.13      2.78 o
  -1  11   8        3.40        2.49      1.96 o
   0  11   8        1.52        5.30      2.37 o
   1  11   8       22.82       21.50      2.23 o
   2  11   8        0.43       -1.44      1.44 o
   3  11   8      429.11      436.20      7.79 o
   4  11   8      305.77      297.57     10.30 o
   5  11   8       41.76       43.44      2.51 o
   6  11   8      383.27      377.90      8.09 o
   7  11   8      159.20      153.45      4.76 o
   8  11   8        3.99        0.45      1.94 o
   9  11   8        2.26        0.33      2.34 o
  10  11   8        6.32        6.92      3.08 o
  11  11   8       66.84       74.33      6.89 o
  12  11   8        0.44        4.60      3.39 o
  13  11   8       26.75       21.39      4.77 o
  -8  12   8       30.91       31.15      6.92 o
  -7  12   8       96.45       89.60      8.68 o
  -6  12   8        2.41       -2.39      4.72 o
  -5  12   8       63.92       72.05      5.51 o
  -4  12   8        0.25       -0.20      2.43 o
  -3  12   8       75.52       72.76      3.99 o
  -2  12   8        6.00        0.45      2.22 o
  -1  12   8       24.37       30.94      2.80 o
   0  12   8       86.13       76.96      4.66 o
   1  12   8      226.10      217.46      9.90 o
   2  12   8      345.16      336.62      8.28 o
   3  12   8       17.23       13.54      1.93 o
   4  12   8      107.43      106.84      4.27 o
   5  12   8      159.25      152.25      4.48 o
   6  12   8       24.56       14.94      2.07 o
   7  12   8      184.83      177.69      5.68 o
   8  12   8        5.74        5.99      2.16 o
   9  12   8       21.73       18.92      2.61 o
  10  12   8       33.25       23.49      4.04 o
  11  12   8       12.96       16.70      3.46 o
  12  12   8       17.09       15.91      3.52 o
  -7  13   8        0.35        4.44      5.49 o
  -6  13   8        0.04       -1.34      4.96 o
  -5  13   8        0.40       -2.66      3.54 o
  -4  13   8        2.51        3.95      3.35 o
  -3  13   8        6.96        7.40      5.15 o
  -2  13   8        3.16        2.80      2.38 o
  -1  13   8       21.91       24.45      2.73 o
   0  13   8      262.61      261.83      9.11 o
   1  13   8       75.08       70.52      7.13 o
   2  13   8      124.45      118.83     10.64 o
   3  13   8      194.72      189.26      5.03 o
   4  13   8        0.32       -1.76      1.76 o
   5  13   8       30.02       31.66      2.33 o
   6  13   8       15.30       13.50      2.28 o
   7  13   8       61.70       66.75      3.25 o
   8  13   8       66.87       70.76      3.49 o
   9  13   8        5.45        5.48      2.35 o
  10  13   8       44.83       45.32      3.98 o
  11  13   8        0.92       -0.02      5.36 o
  12  13   8       14.87       18.50      4.51 o
  -6  14   8       34.02       53.72      7.49 o
  -5  14   8       28.08       26.17      4.57 o
  -4  14   8       18.83       25.14      4.14 o
  -3  14   8       14.29       11.83      3.57 o
  -2  14   8        6.56        5.82      3.11 o
  -1  14   8        6.64        3.87      2.90 o
   0  14   8       69.44       69.86      3.67 o
   1  14   8      139.74      151.68      5.41 o
   2  14   8        0.96       -2.29      2.29 o
   3  14   8      164.39      159.86      5.49 o
   4  14   8       73.93       74.00      3.79 o
   5  14   8        2.87        5.55      1.81 o
   6  14   8       12.06        9.43      2.02 o
   7  14   8        9.19        9.05      2.15 o
   8  14   8       57.53       59.65      3.29 o
   9  14   8       17.70       17.19      3.64 o
  10  14   8       12.87        4.06      2.87 o
  11  14   8       13.91        6.02      3.57 o
  -5  15   8        1.56        7.10      4.10 o
  -4  15   8        9.77       12.19      6.82 o
  -3  15   8       13.59       13.09      3.70 o
  -2  15   8        0.09       -0.49      2.97 o
  -1  15   8        6.06        8.72      3.86 o
   0  15   8        1.87       -1.89      2.66 o
   1  15   8      145.90      153.48      6.65 o
   2  15   8       56.62       64.55      4.65 o
   3  15   8        2.44        1.05      2.41 o
   4  15   8       57.36       50.72      3.18 o
   5  15   8        9.31        8.64      3.91 o
   6  15   8       14.52       12.92      2.13 o
   7  15   8        3.46        2.76      1.97 o
   8  15   8       27.30       28.69      2.69 o
   9  15   8       16.82       10.74      2.40 o
  10  15   8        0.03        5.15      3.15 o
  -3  16   8        7.92        8.16      4.77 o
  -2  16   8        9.85        9.50      3.42 o
  -1  16   8        0.67       -0.84      2.84 o
   0  16   8        9.55        5.99      2.96 o
   1  16   8       22.20       16.01      4.63 o
   2  16   8       50.79       50.48      3.80 o
   3  16   8        7.62        2.37      2.54 o
   4  16   8       55.48       48.40      3.92 o
   5  16   8      110.97      114.63     10.38 o
   6  16   8        0.14        3.05      2.71 o
   7  16   8       51.03       48.32      3.91 o
   8  16   8        4.10        2.51      5.51 o
   9  16   8        4.81        0.40      3.72 o
  -1  17   8        2.06       -3.58      3.58 o
   0  17   8       33.76       33.59      4.72 o
   1  17   8       10.16        8.54      3.63 o
   5  17   8       19.81       15.46      8.30 o
   6  17   8       41.84       32.84      5.37 o
   7  17   8        2.24       -2.91      6.63 o
  -5 -10   9       47.04       44.42      4.82 o
  -4 -10   9        5.69        6.11      2.65 o
  -3 -10   9        0.21       -1.97      1.97 o
  -2 -10   9       69.17       70.62      3.85 o
  -1 -10   9       53.48       49.26      3.52 o
   0 -10   9        6.74       -0.18      5.30 o
   1 -10   9        0.40        7.54      3.86 o
   2 -10   9        7.54        3.86      3.91 o
  -8  -9   9       85.87       77.10      6.49 o
  -7  -9   9        0.46       -2.81      2.81 o
  -6  -9   9       42.48       33.01      3.47 o
  -5  -9   9        3.47        6.88      2.58 o
  -4  -9   9       12.13        7.24      2.22 o
  -3  -9   9       65.85       66.62      7.64 o
  -2  -9   9       41.72       43.89      4.36 o
  -1  -9   9      120.88      117.78      7.39 o
   0  -9   9       11.92        9.14      3.14 o
   1  -9   9       83.02       78.62      5.21 o
   2  -9   9       14.10       16.29      3.68 o
   3  -9   9       20.63       15.38      7.56 o
   4  -9   9       10.81        9.63      8.21 o
  -9  -8   9       20.45       14.03      4.29 o
  -8  -8   9       89.71       75.82      5.42 o
  -7  -8   9        2.05       -0.51      2.25 o
  -6  -8   9       58.34       56.14      4.11 o
  -5  -8   9        1.28       -1.45      2.72 o
  -4  -8   9       76.93       69.55      5.12 o
  -3  -8   9       55.75       61.42      3.51 o
  -2  -8   9        0.68       -0.37      1.96 o
  -1  -8   9       53.89       46.27      3.31 o
   0  -8   9       53.91       61.58      3.81 o
   1  -8   9       24.15       27.25      3.62 o
   2  -8   9       59.45       61.91      4.95 o
   3  -8   9      115.53      115.22      6.84 o
   4  -8   9       43.31       46.79      7.99 o
   5  -8   9        2.99       -1.56      3.46 o
   6  -8   9        2.05        6.20      5.30 o
 -10  -7   9       23.44       29.18      4.39 o
  -9  -7   9        0.63       -1.64      2.42 o
  -8  -7   9       31.41       27.48      3.57 o
  -7  -7   9      126.03      125.67      6.45 o
  -6  -7   9        0.16        0.12      2.21 o
  -5  -7   9      147.90      160.12      6.66 o
  -4  -7   9      197.68      196.64      6.02 o
  -3  -7   9        2.18        3.84      1.76 o
  -2  -7   9       44.81       50.71      2.74 o
  -1  -7   9        1.61       -1.04      1.68 o
   0  -7   9       51.91       49.97      3.43 o
   1  -7   9        4.45        5.26      1.98 o
   2  -7   9       32.74       36.59      5.15 o
   3  -7   9       75.70       82.67      6.20 o
   4  -7   9        8.11        3.94      3.58 o
   5  -7   9       12.88       15.26      4.02 o
   6  -7   9        4.82        7.25      5.20 o
   7  -7   9        3.22       -5.10      5.10 o
 -11  -6   9       47.12       47.64      4.38 o
 -10  -6   9        5.13        2.91      2.91 o
  -9  -6   9        0.46       -2.32      2.32 o
  -8  -6   9        9.99        6.97      2.57 o
  -7  -6   9       71.04       84.74      4.46 o
  -6  -6   9       77.89       83.28      5.14 o
  -5  -6   9       49.60       47.82      3.19 o
  -4  -6   9      282.86      318.58      8.15 o
  -3  -6   9       85.41       94.98      3.69 o
  -2  -6   9       24.54       24.72      2.22 o
  -1  -6   9       46.06       49.04      3.70 o
   0  -6   9        2.99        1.50      1.70 o
   1  -6   9        0.76       -0.24      1.73 o
   2  -6   9       58.52       51.22      3.43 o
   3  -6   9       61.37       66.03      3.97 o
   4  -6   9      172.94      163.72      7.77 o
   5  -6   9       37.03       44.14      5.65 o
   6  -6   9       41.65       46.32      6.82 o
   7  -6   9        4.34        2.15      5.25 o
   8  -6   9        1.36        6.39      5.82 o
 -11  -5   9       41.85       51.66      7.27 o
 -10  -5   9        6.27        7.29      3.00 o
  -9  -5   9       10.54        9.40      2.83 o
  -8  -5   9       86.80       90.10      3.97 o
  -7  -5   9        6.43        4.15      1.77 o
  -6  -5   9      131.09      131.72      5.46 o
  -5  -5   9       15.12       11.94      1.82 o
  -4  -5   9      225.99      252.12      8.71 o
  -3  -5   9      444.95      480.73     10.96 o
  -2  -5   9        9.79       10.90      3.08 o
  -1  -5   9      353.20      335.28      8.42 o
   0  -5   9       11.48       10.92      1.86 o
   1  -5   9        0.71       -0.84      1.60 o
   2  -5   9       51.13       42.52      2.75 o
   3  -5   9       34.29       36.00      3.15 o
   4  -5   9      573.98      575.66     13.44 o
   5  -5   9       21.12       23.42      3.97 o
   6  -5   9       82.66       93.03      8.16 o
   7  -5   9      131.06      134.93     10.35 o
   8  -5   9        7.80        1.91      5.68 o
   9  -5   9        1.04       -3.15      5.68 o
 -12  -4   9        0.48       -3.91      3.91 o
 -11  -4   9       41.60       43.78      6.20 o
 -10  -4   9       23.57       21.59      3.51 o
  -9  -4   9       81.22       78.15      5.11 o
  -8  -4   9      211.25      205.27      5.92 o
  -7  -4   9      106.95      115.83      3.85 o
  -6  -4   9        2.08       -1.35      1.54 o
  -5  -4   9       93.90       97.07      3.30 o
  -4  -4   9        1.39        0.34      1.40 o
  -3  -4   9      128.93      140.87      4.23 o
  -2  -4   9      166.80      173.53      4.73 o
  -1  -4   9        0.53       -0.47      1.56 o
   0  -4   9      263.29      283.62      6.54 o
   1  -4   9       50.04       52.29      2.72 o
   2  -4   9       12.77       15.46      2.04 o
   3  -4   9       10.36        8.94      2.26 o
   4  -4   9      309.14      303.30      8.34 o
   5  -4   9      111.90      106.83      5.00 o
   6  -4   9       26.22       33.21      5.82 o
   7  -4   9       75.71       84.45      8.06 o
   8  -4   9      104.66      117.70      9.69 o
   9  -4   9        0.06       -5.34      5.34 o
  10  -4   9        5.96        4.39      6.25 o
 -12  -3   9       15.05        8.16      5.82 o
 -11  -3   9        0.10       -3.54      3.54 o
 -10  -3   9      192.72      191.41      7.47 o
  -9  -3   9      214.59      197.88      7.22 o
  -8  -3   9       59.41       56.31      3.32 o
  -7  -3   9      725.96      749.16     12.61 o
  -6  -3   9      243.03      240.01      5.35 o
  -5  -3   9        3.22        0.52      1.38 o
  -4  -3   9       32.74       37.83      2.03 o
  -3  -3   9       32.34       34.56      2.11 o
  -2  -3   9        1.81       -0.63      1.45 o
  -1  -3   9        0.22       -1.45      1.45 o
   0  -3   9      541.65      563.03     11.72 o
   1  -3   9      291.33      285.13     10.49 o
   2  -3   9       32.78       33.40      2.40 o
   3  -3   9      110.00      129.33      4.84 o
   4  -3   9        0.68       -1.71      1.94 o
   5  -3   9      238.42      216.15      6.77 o
   6  -3   9       53.20       54.80      4.33 o
   7  -3   9       28.35       21.47      3.86 o
   8  -3   9       60.06       50.05      7.11 o
   9  -3   9       52.26       53.77      7.82 o
  10  -3   9        9.30        6.49      6.30 o
 -12  -2   9        4.76       -2.95      4.37 o
 -11  -2   9        7.02        3.98      4.09 o
 -10  -2   9        0.03       -1.44      3.43 o
  -9  -2   9       50.99       57.70      4.20 o
  -8  -2   9       44.97       42.66      3.15 o
  -7  -2   9      265.49      260.34      5.82 o
  -6  -2   9      618.56      633.43     11.09 o
  -5  -2   9      220.69      240.71      5.40 o
  -4  -2   9        1.79        1.68      1.24 o
  -3  -2   9        0.83       -0.13      1.29 o
  -2  -2   9       34.14       37.24      1.59 o
  -1  -2   9       96.43      104.73      3.11 o
   0  -2   9      371.79      385.91      7.19 o
   1  -2   9      743.77      796.20     14.56 o
   2  -2   9       51.98       49.41      2.30 o
   3  -2   9      389.40      379.95      7.81 o
   4  -2   9      291.82      308.02      6.87 o
   5  -2   9       33.85       35.65      3.26 o
   6  -2   9       90.99       87.83      3.76 o
   7  -2   9        8.59        6.15      3.20 o
   8  -2   9       12.30        6.10      3.91 o
   9  -2   9       44.52       45.85      7.20 o
  10  -2   9        4.93       -2.43      5.72 o
  11  -2   9       23.56       23.66      7.16 o
 -12  -1   9        2.66        0.21      8.42 o
 -11  -1   9       20.56       23.76      6.77 o
 -10  -1   9       23.04       22.04      4.30 o
  -9  -1   9        6.30        3.42      2.40 o
  -8  -1   9       97.13       96.68      4.26 o
  -7  -1   9       13.06       13.19      2.01 o
  -6  -1   9      391.02      381.27      7.96 o
  -5  -1   9      218.99      228.45      4.76 o
  -4  -1   9       28.49       33.02      1.81 o
  -3  -1   9      120.41      142.42      3.15 o
  -2  -1   9        2.85        1.23      0.94 o
  -1  -1   9      153.22      180.57      3.10 o
   0  -1   9       40.46       41.33      1.64 o
   1  -1   9      766.17      721.76     11.62 o
   2  -1   9     1885.63     1870.75     28.75 o
   3  -1   9      219.59      225.94      5.03 o
   4  -1   9      778.38      740.93     13.38 o
   5  -1   9      396.41      373.72      7.97 o
   6  -1   9        3.06        2.10      1.91 o
   7  -1   9        0.90       -1.18      2.27 o
   8  -1   9        0.01       -2.43      2.43 o
   9  -1   9       51.93       54.70      4.21 o
  10  -1   9        1.70        3.24      5.58 o
  11  -1   9       49.97       53.53      8.21 o
  12  -1   9       20.23       13.07      7.11 o
 -12   0   9       51.39       54.87      6.51 o
 -11   0   9       26.69       25.67      6.63 o
 -10   0   9       40.15       33.83      6.39 o
  -9   0   9       74.93       76.11      5.26 o
  -8   0   9        1.36       -0.73      2.34 o
  -7   0   9      189.03      178.70      5.02 o
  -6   0   9      252.94      255.13      5.28 o
  -5   0   9      534.09      527.47      8.12 o
  -4   0   9       11.94        8.27      1.19 o
  -3   0   9      249.78      254.89      5.02 o
  -2   0   9      212.97      226.01      4.21 o
  -1   0   9       16.88       16.14      1.20 o
   0   0   9      510.41      533.90      8.48 o
   1   0   9      119.71      143.45      3.03 o
   2   0   9        2.44        3.01      1.08 o
   3   0   9      208.07      199.64      4.54 o
   4   0   9       15.07       20.67      2.05 o
   5   0   9      914.21      931.90     16.40 o
   6   0   9      178.60      179.68      5.12 o
   7   0   9        2.13        1.76      2.27 o
   8   0   9        2.23       -1.61      2.34 o
   9   0   9       20.07       19.22      3.29 o
  10   0   9       54.39       64.79      4.53 o
  11   0   9       13.74       11.88      4.39 o
  12   0   9       83.38       93.22      9.78 o
 -12   1   9       99.53       95.99     10.31 o
 -11   1   9       48.23       57.49      7.97 o
 -10   1   9       29.28       23.02      4.30 o
  -9   1   9      212.77      214.92      8.76 o
  -8   1   9       55.23       53.32      3.17 o
  -7   1   9      126.11      125.06      4.46 o
  -6   1   9      155.75      165.93      3.74 o
  -5   1   9       10.57       12.79      1.33 o
  -4   1   9      190.39      213.28      4.00 o
  -3   1   9       21.41       21.60      1.38 o
  -2   1   9      915.92      898.44     16.14 o
  -1   1   9      118.21      132.20      2.66 o
   0   1   9      758.81      734.91     10.01 o
   1   1   9      253.79      296.78      4.99 o
   2   1   9       72.35       63.60      2.93 o
   3   1   9      366.87      365.15      6.69 o
   4   1   9        7.13        8.41      1.54 o
   5   1   9      258.04      231.92      6.79 o
   6   1   9      737.61      754.31     15.51 o
   7   1   9       11.13        7.92      2.41 o
   8   1   9       14.47       14.42      3.39 o
   9   1   9       14.83        9.27      3.19 o
  10   1   9        8.62       10.36      3.79 o
  11   1   9       17.56       16.86      4.33 o
  12   1   9       37.00       47.04      5.53 o
 -12   2   9        5.12        1.91      6.97 o
 -11   2   9      108.36      116.56     10.07 o
 -10   2   9        3.02        2.79      3.58 o
  -9   2   9      214.99      224.43      7.11 o
  -8   2   9      149.98      151.95      5.63 o
  -7   2   9        0.24       -1.65      1.65 o
  -6   2   9      121.02      100.66      3.91 o
  -5   2   9       58.16       47.17      1.98 o
  -4   2   9       10.66        8.46      1.01 o
  -3   2   9        1.76       -0.73      0.97 o
  -2   2   9     1139.41     1248.17     20.99 o
  -1   2   9     1667.78     1577.80     22.51 o
   0   2   9       12.49        6.56      1.36 o
   1   2   9      589.00      539.74      8.21 o
   2   2   9     1253.05     1255.46     17.47 o
   3   2   9       57.66       58.51      2.52 o
   4   2   9      144.43      169.14      4.01 o
   5   2   9      105.60      112.96      3.38 o
   6   2   9      377.27      325.74      8.01 o
   7   2   9      286.15      286.53     11.70 o
   8   2   9       16.40        8.43      2.66 o
   9   2   9       36.34       34.50      3.34 o
  10   2   9        0.97       -1.27      3.33 o
  11   2   9       25.21       27.79      4.53 o
  12   2   9        4.35        8.12      4.24 o
  13   2   9       38.53       42.41      8.30 o
 -12   3   9       56.26       51.91      8.68 o
 -11   3   9       97.12       86.69      9.11 o
 -10   3   9        7.73        8.54      3.09 o
  -9   3   9       60.36       55.33      3.89 o
  -8   3   9      118.28      122.88      5.23 o
  -7   3   9      128.33      126.81      4.38 o
  -6   3   9       19.84       16.13      1.60 o
  -5   3   9      424.81      422.64      6.83 o
  -4   3   9       14.99       10.23      0.98 o
  -3   3   9      126.56      111.62      2.99 o
  -2   3   9       53.30       34.36      1.68 o
  -1   3   9     1896.62     1893.69     27.78 o
   0   3   9     1775.27     1738.36     25.54 o
   1   3   9       59.08       62.97      2.18 o
   2   3   9     1605.31     1567.15     21.46 o
   3   3   9      548.55      520.21      8.04 o
   4   3   9       96.50       84.20      2.80 o
   5   3   9       33.25       42.57      2.24 o
   6   3   9       25.58       28.01      2.25 o
   7   3   9      212.86      199.32      6.02 o
   8   3   9        9.73        2.14      2.26 o
   9   3   9       58.79       60.09      3.76 o
  10   3   9       90.04       98.08     11.28 o
  11   3   9        6.68       -2.06      3.49 o
  12   3   9       27.50       25.38      6.77 o
  13   3   9        5.26        7.44      6.87 o
 -12   4   9       88.32      126.29     11.26 o
 -11   4   9        0.32       -3.63      6.06 o
 -10   4   9       39.05       35.57      3.91 o
  -9   4   9       12.10       11.76      3.04 o
  -8   4   9      247.32      242.66      6.39 o
  -7   4   9      392.45      381.63      8.27 o
  -6   4   9        0.41       -1.78      1.78 o
  -5   4   9      518.23      473.77      8.45 o
  -4   4   9        9.59        8.39      1.13 o
  -3   4   9       68.12       59.76      1.99 o
  -2   4   9       69.35       50.52      1.91 o
  -1   4   9      412.14      390.73      6.35 o
   0   4   9      768.17      729.07     11.04 o
   1   4   9      289.73      265.71      4.74 o
   2   4   9      525.98      512.33      7.15 o
   3   4   9     1969.34     1961.52     41.76 o
   4   4   9      236.28      216.54      5.01 o
   5   4   9      102.48       92.87      3.43 o
   6   4   9       27.43       20.11      1.98 o
   7   4   9       19.47       21.49      2.16 o
   8   4   9       13.31        4.52      3.59 o
   9   4   9        5.76        7.31      3.08 o
  10   4   9      405.43      403.57     28.18 o
  11   4   9       11.08       -2.67      5.10 o
  12   4   9       12.38       10.16      6.30 o
  13   4   9       20.97       10.83      6.73 o
 -12   5   9       50.92       39.88      8.73 o
 -11   5   9       94.19      110.20      7.10 o
 -10   5   9       19.53       15.93      5.72 o
  -9   5   9       57.52       59.57      4.25 o
  -8   5   9      269.03      261.21      6.74 o
  -7   5   9        4.78        5.77      2.18 o
  -6   5   9      112.13      102.99      4.03 o
  -5   5   9      435.63      422.06      7.76 o
  -4   5   9      176.99      167.98      3.84 o
  -3   5   9       96.91       82.94      2.61 o
  -2   5   9      378.85      376.08      5.74 o
  -1   5   9       27.70       18.64      1.53 o
   0   5   9     1121.25     1101.11     17.56 o
   1   5   9     1482.03     1444.76     18.46 o
   2   5   9       52.82       44.32      1.50 o
   3   5   9      671.45      610.28      7.91 o
   4   5   9      861.32      909.73     11.34 o
   5   5   9        4.27       -0.35      1.26 o
   6   5   9       45.36       43.13      2.38 o
   7   5   9       43.35       31.05      4.37 o
   8   5   9       43.93       39.09      3.11 o
   9   5   9       35.83       35.40      4.94 o
  10   5   9      229.54      249.17     13.12 o
  11   5   9       87.23       92.75      8.64 o
  12   5   9        0.15        4.39      5.82 o
  13   5   9       19.46       17.93      9.78 o
 -11   6   9      106.38      106.07      7.13 o
 -10   6   9       63.56       71.11      5.86 o
  -9   6   9        4.88        0.98      4.60 o
  -8   6   9       56.52       52.59      5.27 o
  -7   6   9        8.61        7.10      2.21 o
  -6   6   9       34.53       37.82      2.70 o
  -5   6   9       13.31       10.94      1.86 o
  -4   6   9      827.35      846.94     13.46 o
  -3   6   9      186.60      181.56      4.17 o
  -2   6   9        1.37        0.89      1.19 o
  -1   6   9     1348.87     1383.55     17.77 o
   0   6   9      251.48      260.89      4.31 o
   1   6   9      750.83      787.67      9.71 o
   2   6   9      368.67      367.13      4.85 o
   3   6   9      104.45      118.62      2.36 o
   4   6   9       41.20       41.49      1.54 o
   5   6   9      415.23      423.00      6.82 o
   6   6   9      133.85      136.71      3.62 o
   7   6   9       79.53       81.80      3.34 o
   8   6   9       15.45       17.27      2.48 o
   9   6   9      152.98      141.11      5.86 o
  10   6   9       50.15       55.18      5.05 o
  11   6   9      115.18      121.88      9.52 o
  12   6   9       24.04       17.81      5.87 o
  13   6   9        8.06        0.85      4.47 o
 -11   7   9       17.29       12.31      6.35 o
 -10   7   9      125.17      154.25     11.78 o
  -9   7   9        0.89        0.63      4.60 o
  -8   7   9        3.46        5.43      2.84 o
  -7   7   9       12.47       14.24      2.88 o
  -6   7   9        7.09        7.91      2.28 o
  -5   7   9       34.08       22.91      2.10 o
  -4   7   9      314.57      318.71      7.49 o
  -3   7   9      718.18      697.19     11.29 o
  -2   7   9      318.91      293.15      6.22 o
  -1   7   9      389.46      395.18      6.42 o
   0   7   9     1902.00     1827.80     26.83 o
   1   7   9       50.07       44.96      1.56 o
   2   7   9      262.08      253.91      3.90 o
   3   7   9        3.58        7.14      1.02 o
   4   7   9     1127.21     1090.39     13.29 o
   5   7   9      421.97      397.46      6.48 o
   6   7   9      366.55      368.90      6.93 o
   7   7   9      515.52      471.94      9.31 o
   8   7   9      130.50      126.55      5.32 o
   9   7   9       74.24       71.94      4.25 o
  10   7   9       27.67       22.33      3.40 o
  11   7   9       51.58       67.32      5.70 o
  12   7   9       90.18      109.41      7.17 o
  13   7   9        9.41       15.59      4.84 o
 -11   8   9        4.93       -4.63      5.68 o
 -10   8   9       39.78       51.86      7.82 o
  -9   8   9       29.86       29.24      6.63 o
  -8   8   9        9.50       10.17      3.66 o
  -7   8   9       32.39       35.22      4.62 o
  -6   8   9        0.51       -2.29      2.29 o
  -5   8   9      123.34      138.26      4.64 o
  -4   8   9      224.53      206.74      4.83 o
  -3   8   9      280.79      307.01      5.98 o
  -2   8   9      501.56      489.04      8.34 o
  -1   8   9        1.15       -1.25      1.44 o
   0   8   9      957.64      924.91     14.24 o
   1   8   9     1213.37     1208.45     14.45 o
   2   8   9       35.72       22.59      1.27 o
   3   8   9      763.00      742.09     10.03 o
   4   8   9        6.45        5.64      1.02 o
   5   8   9      427.17      457.62      7.99 o
   6   8   9        8.19        5.90      1.88 o
   7   8   9      361.50      359.03      8.07 o
   8   8   9      336.82      338.50      8.99 o
   9   8   9        3.33        1.44      2.53 o
  10   8   9       82.00       84.17      4.77 o
  11   8   9       56.04       54.50      5.28 o
  12   8   9        0.18       -0.34      3.81 o
  13   8   9       30.08       42.95      5.70 o
 -10   9   9        9.92       13.69      6.35 o
  -9   9   9       35.42       37.93      7.11 o
  -8   9   9        4.59        5.63      5.34 o
  -7   9   9       62.96       53.06      4.99 o
  -6   9   9       73.13       79.41      5.44 o
  -5   9   9        6.28        6.61      2.58 o
  -4   9   9      123.62      117.57      4.98 o
  -3   9   9       45.52       40.87      2.90 o
  -2   9   9      244.18      243.31      8.64 o
  -1   9   9      141.55      146.68      4.10 o
   0   9   9        0.29       -1.16      1.16 o
   1   9   9      589.27      572.86      8.68 o
   2   9   9      271.13      283.34      4.96 o
   3   9   9      105.23      100.23      4.46 o
   4   9   9      421.25      402.08      8.29 o
   5   9   9      270.21      247.76      6.01 o
   6   9   9      117.68      113.66      4.12 o
   7   9   9       85.59       83.27      3.75 o
   8   9   9      339.95      334.23     10.15 o
   9   9   9      155.86      150.01      5.97 o
  10   9   9        2.05        2.80      2.78 o
  11   9   9        6.33        2.50      2.97 o
  12   9   9       70.59       62.64      5.79 o
  13   9   9       29.96       41.19      5.70 o
  -9  10   9        2.46       12.12      6.01 o
  -8  10   9        4.87        6.39      5.34 o
  -7  10   9       24.94       27.72      6.15 o
  -6  10   9      180.27      171.88      7.81 o
  -5  10   9       11.21        9.70      2.74 o
  -4  10   9      135.16      141.73      5.63 o
  -3  10   9      236.27      236.12      7.01 o
  -2  10   9        5.17        1.14      2.06 o
  -1  10   9        4.20        8.20      2.17 o
   0  10   9      182.20      140.13      9.73 o
   1  10   9       88.00       90.22      4.00 o
   2  10   9      334.23      332.02      7.10 o
   3  10   9       84.87       98.02      4.20 o
   4  10   9      207.25      219.58      5.50 o
   5  10   9       41.78       35.37      2.48 o
   6  10   9      192.45      196.57      5.42 o
   7  10   9        7.21        4.59      1.95 o
   8  10   9       53.19       57.25      5.31 o
   9  10   9      111.73      122.87      7.06 o
  10  10   9       21.14       16.37      3.12 o
  11  10   9        0.67        1.21      2.93 o
  12  10   9      211.95      228.80     19.28 o
  13  10   9       12.93       11.07      4.36 o
  -9  11   9        7.85        9.54      6.58 o
  -8  11   9        6.30        6.87      5.87 o
  -7  11   9        3.10       10.21      5.63 o
  -6  11   9       54.63       47.66      6.82 o
  -5  11   9      205.39      209.94      7.23 o
  -4  11   9        2.71       -1.75      2.47 o
  -3  11   9      326.62      348.32      9.20 o
  -2  11   9      167.34      194.80      6.18 o
  -1  11   9      137.01      120.06      4.73 o
   0  11   9       35.89       34.11      3.37 o
   1  11   9        0.12       -2.13      2.13 o
   2  11   9      195.11      200.83      5.21 o
   3  11   9       45.22       44.25      2.93 o
   4  11   9       71.47       67.48      3.05 o
   5  11   9      195.62      196.11      5.29 o
   6  11   9        0.93        1.97      1.86 o
   7  11   9       38.48       31.14      2.60 o
   8  11   9        5.10        5.16      2.14 o
   9  11   9       23.46       23.99      3.18 o
  10  11   9       53.84       61.36      4.28 o
  11  11   9       54.61       58.18      4.58 o
  12  11   9      184.14      214.54      8.23 o
  -8  12   9        1.02        0.33      5.87 o
  -7  12   9        1.72       -5.06      5.06 o
  -6  12   9       19.42       17.79      5.77 o
  -5  12   9      174.72      206.78      8.96 o
  -4  12   9       84.31       71.02      5.23 o
  -3  12   9        5.19        3.67      2.52 o
  -2  12   9      225.82      234.32      7.08 o
  -1  12   9      102.41       95.58      5.49 o
   0  12   9        2.29       -0.39      2.04 o
   1  12   9        8.33       12.44      2.75 o
   2  12   9       69.49       70.29      3.57 o
   3  12   9       49.86       57.59      3.26 o
   4  12   9        3.46        5.37      2.12 o
   5  12   9       89.20       93.62      3.76 o
   6  12   9       34.93       29.89      2.51 o
   7  12   9        4.23        3.63      2.05 o
   8  12   9      158.89      158.62      5.25 o
   9  12   9        2.92        2.61      3.72 o
  10  12   9       26.29       31.81      3.62 o
  11  12   9       81.69       81.63      5.18 o
  12  12   9       54.48       64.39      4.83 o
  -7  13   9       28.03       17.03      6.44 o
  -6  13   9        6.10        9.83      5.58 o
  -5  13   9       13.85       22.31      4.41 o
  -4  13   9       78.39       84.88      7.37 o
  -3  13   9       70.62       79.67     13.33 o
  -2  13   9       32.02       35.06      3.25 o
  -1  13   9      158.37      170.09      5.86 o
   0  13   9       11.76       16.26      2.93 o
   1  13   9      119.49      107.91     12.88 o
   2  13   9       21.40       18.07      3.58 o
   3  13   9       18.30       19.01      2.52 o
   4  13   9        3.30        2.33      2.11 o
   5  13   9       62.63       63.56      3.10 o
   6  13   9       76.65       72.58      3.82 o
   7  13   9      169.02      184.00      5.59 o
   8  13   9      130.75      136.29      4.98 o
   9  13   9      130.94      136.30      5.85 o
  10  13   9        4.78       -2.00      2.82 o
  11  13   9       16.30       17.66      3.54 o
  -6  14   9       51.13       50.24      7.49 o
  -5  14   9       17.88        8.68      5.58 o
  -4  14   9        4.12       -1.72      3.55 o
  -3  14   9       44.83       43.43      5.58 o
  -2  14   9        9.90        9.46      3.40 o
  -1  14   9       29.20       31.82      3.88 o
   0  14   9       61.94       62.21      3.70 o
   1  14   9       16.10       14.87      2.81 o
   2  14   9       46.29       47.88      6.01 o
   3  14   9        4.91        5.57      2.04 o
   4  14   9       34.38       38.35      3.02 o
   5  14   9        0.97       -0.75      1.82 o
   6  14   9       13.26        7.96      2.19 o
   7  14   9      193.93      220.80      6.13 o
   8  14   9        0.08        0.34      2.20 o
   9  14   9       60.28       55.13      4.00 o
  10  14   9       24.07       22.26      3.81 o
  11  14   9        0.08       -3.37      3.37 o
  -5  15   9       48.11       58.40      7.49 o
  -4  15   9        9.67        4.30      3.98 o
  -3  15   9        1.60       -3.43      3.43 o
  -2  15   9       22.78       25.68      4.03 o
  -1  15   9        0.70        1.67      3.02 o
   0  15   9        1.69        4.49      3.10 o
   1  15   9        5.18        7.90      3.09 o
   2  15   9      114.67      125.37      5.99 o
   3  15   9       19.08       19.60      4.37 o
   4  15   9        0.15       -2.07      2.07 o
   5  15   9       19.98       21.28      2.37 o
   6  15   9        1.20       -1.89      1.89 o
   7  15   9       91.73       89.81      3.98 o
   8  15   9       41.84       42.85      3.06 o
   9  15   9        1.65        0.41      2.55 o
  10  15   9       19.79       15.71      3.77 o
  -3  16   9       20.67       17.14      4.08 o
  -2  16   9        0.22       -0.34      5.92 o
  -1  16   9        8.99        6.11      3.29 o
   0  16   9        0.92        3.13      4.13 o
   1  16   9       14.77       17.83      3.58 o
   2  16   9       52.12       63.70      4.33 o
   3  16   9       26.55       24.25      2.79 o
   4  16   9        7.09        5.50      3.77 o
   5  16   9      108.28      113.07      4.37 o
   6  16   9       77.07       79.39      3.67 o
   7  16   9        0.44       -2.18      2.18 o
   8  16   9       15.11       14.04      3.00 o
  -1  17   9        3.19        1.86      4.06 o
   0  17   9        0.03       -2.86      3.63 o
   1  17   9       16.82        7.73      4.06 o
   2  17   9        1.95        2.62      3.63 o
   3  17   9       29.52       23.90      4.34 o
   5  17   9       45.47       52.58      5.59 o
   6  17   9       14.28       11.74      4.17 o
  -6  -9  10        3.28        1.48      3.24 o
  -5  -9  10        4.14        0.62      3.20 o
  -4  -9  10        3.46       -1.55      4.29 o
  -3  -9  10       69.21       70.49      4.72 o
  -2  -9  10       48.36       44.32      4.04 o
  -1  -9  10       14.08       12.79      3.36 o
   0  -9  10       52.59       52.70      4.58 o
   1  -9  10        2.50        3.06      5.51 o
   2  -9  10        3.04       -1.75      3.01 o
  -8  -8  10       16.93       16.32      4.44 o
  -7  -8  10       16.20       16.10      3.20 o
  -6  -8  10       22.29       21.81      3.40 o
  -5  -8  10        0.30       -0.75      2.49 o
  -4  -8  10        1.62       -2.42      2.42 o
  -3  -8  10       13.40       10.86      3.57 o
  -2  -8  10      152.04      148.38      9.64 o
  -1  -8  10       68.01       69.46      9.45 o
   0  -8  10       60.36       61.92      4.84 o
   1  -8  10      248.50      268.41     17.70 o
   2  -8  10       12.13        3.64      3.47 o
   3  -8  10        0.21       -3.77      3.77 o
   4  -8  10       17.96        6.80      3.74 o
  -9  -7  10       23.41       15.17      4.58 o
  -8  -7  10       34.83       39.10      4.15 o
  -7  -7  10       58.63       55.08      4.41 o
  -6  -7  10       94.36      106.80      5.91 o
  -5  -7  10        3.10       -1.68      2.42 o
  -4  -7  10        3.91        3.01      2.55 o
  -3  -7  10        1.28       -0.15      2.06 o
  -2  -7  10       72.02       76.26      4.04 o
  -1  -7  10       55.34       54.29      3.58 o
   0  -7  10        1.86        2.75      2.80 o
   1  -7  10       15.76       15.21      3.37 o
   2  -7  10      126.32      116.53     12.74 o
   3  -7  10       69.74       66.49      7.42 o
   4  -7  10       88.32       82.75      5.89 o
   5  -7  10       40.68       35.88      6.44 o
   6  -7  10        0.25       -2.62      4.91 o
 -10  -6  10       12.83       13.73      3.26 o
  -9  -6  10        0.06       -1.48      2.52 o
  -8  -6  10       22.55       25.79      7.97 o
  -7  -6  10        3.23        5.98      2.95 o
  -6  -6  10       89.86       89.69      6.23 o
  -5  -6  10      175.49      173.84     11.05 o
  -4  -6  10        2.07        2.24      2.08 o
  -3  -6  10       44.97       44.67      2.76 o
  -2  -6  10        1.05        1.97      1.80 o
  -1  -6  10       29.17       35.47      2.62 o
   0  -6  10      102.94       92.47      3.97 o
   1  -6  10       16.73       21.61      2.81 o
   2  -6  10       63.32       53.68      4.61 o
   3  -6  10       94.68       79.05      5.55 o
   4  -6  10       39.49       45.63      6.73 o
   5  -6  10        0.39       -0.81      4.63 o
   6  -6  10        0.31       -4.63      4.63 o
   7  -6  10        1.84       -0.72      5.20 o
 -10  -5  10        4.90        6.49      3.00 o
  -9  -5  10       11.94       10.86      2.89 o
  -8  -5  10        0.92        1.18      2.42 o
  -7  -5  10       29.76       27.85      3.16 o
  -6  -5  10       30.75       32.76      3.13 o
  -5  -5  10      253.83      262.74      8.79 o
  -4  -5  10       46.72       50.87      3.31 o
  -3  -5  10      176.84      179.05      6.87 o
  -2  -5  10      120.89      130.33      4.37 o
  -1  -5  10       89.36       91.01      4.89 o
   0  -5  10       80.71       77.56      3.49 o
   1  -5  10        0.38       -1.97      1.97 o
   2  -5  10       25.14       27.78      3.04 o
   3  -5  10       47.80       35.09      3.38 o
   4  -5  10       14.18       13.54      3.75 o
   5  -5  10      144.50      161.33     10.33 o
   6  -5  10       10.03       14.41      5.63 o
   7  -5  10        1.45       -3.05      5.15 o
   8  -5  10        0.24       -3.48      5.49 o
 -11  -4  10        4.66        2.30      5.20 o
 -10  -4  10        0.70       -0.34      2.80 o
  -9  -4  10        1.04       -0.83      2.86 o
  -8  -4  10        9.53       12.82      2.91 o
  -7  -4  10        4.75       -1.02      2.87 o
  -6  -4  10       24.64       25.48      2.51 o
  -5  -4  10      118.08      114.47      3.74 o
  -4  -4  10      314.39      322.03      9.68 o
  -3  -4  10       23.49       20.96      2.54 o
  -2  -4  10      229.70      234.96      6.01 o
  -1  -4  10     1089.41     1095.19     19.65 o
   0  -4  10        0.16        0.63      1.67 o
   1  -4  10        0.73       -1.57      1.69 o
   2  -4  10        6.74        8.08      2.35 o
   3  -4  10       20.55       21.27      2.83 o
   4  -4  10       15.80       16.48      4.20 o
   5  -4  10       42.38       38.97      4.58 o
   6  -4  10      209.55      225.21     12.41 o
   7  -4  10       18.84       16.60      6.11 o
   8  -4  10        4.26        3.96      5.77 o
   9  -4  10        9.27        3.53      6.06 o
 -11  -3  10       84.64       89.17      6.78 o
 -10  -3  10        0.16        5.51      3.83 o
  -9  -3  10      178.42      165.24      6.73 o
  -8  -3  10       77.28       76.73      4.47 o
  -7  -3  10       22.35       24.35      2.71 o
  -6  -3  10      162.28      163.92      5.06 o
  -5  -3  10        0.28       -1.51      1.63 o
  -4  -3  10       77.13       83.41      3.42 o
  -3  -3  10       59.08       68.05      3.47 o
  -2  -3  10        0.48       -2.41      2.67 o
  -1  -3  10      566.30      587.80     14.06 o
   0  -3  10      323.62      321.30     11.69 o
   1  -3  10        0.42       -0.99      1.62 o
   2  -3  10        3.51        0.18      2.00 o
   3  -3  10       66.80       58.10      3.52 o
   4  -3  10        2.05        0.39      2.26 o
   5  -3  10       29.25       34.61      3.28 o
   6  -3  10       90.21       85.56      5.53 o
   7  -3  10      195.29      224.78     12.60 o
   8  -3  10        0.24        0.86      5.39 o
   9  -3  10       40.54       50.09      7.87 o
  10  -3  10       12.55       21.66      7.30 o
 -12  -2  10       20.69       18.16      5.27 o
 -11  -2  10        1.77       -4.01      4.01 o
 -10  -2  10       46.05       43.90      5.21 o
  -9  -2  10        6.07        3.71      2.90 o
  -8  -2  10      135.39      143.62      5.22 o
  -7  -2  10      263.12      252.77      6.70 o
  -6  -2  10      187.65      177.68      5.26 o
  -5  -2  10       46.48       41.04      2.59 o
  -4  -2  10       14.43       10.80      1.84 o
  -3  -2  10      159.53      180.68      4.74 o
  -2  -2  10       10.20       12.07      2.13 o
  -1  -2  10      200.01      200.90      5.27 o
   0  -2  10      601.14      590.31     15.93 o
   1  -2  10       29.54       26.08      2.59 o
   2  -2  10       53.99       52.24      3.24 o
   3  -2  10       34.58       31.60      2.86 o
   4  -2  10        7.45        3.89      2.17 o
   5  -2  10        4.38        2.63      3.11 o
   6  -2  10       59.48       62.44      6.13 o
   7  -2  10      336.45      351.73     11.78 o
   8  -2  10       48.41       54.77      7.49 o
   9  -2  10        0.75       -3.48      5.58 o
  10  -2  10       52.02       56.96      8.40 o
 -12  -1  10        4.42       -0.38      4.57 o
 -11  -1  10       55.77       52.37      6.03 o
 -10  -1  10        1.32        0.07      3.76 o
  -9  -1  10        2.49        3.06      3.82 o
  -8  -1  10       95.87       99.28      4.37 o
  -7  -1  10      532.55      533.31     11.08 o
  -6  -1  10        5.60        2.73      1.94 o
  -5  -1  10       97.36       92.91      3.80 o
  -4  -1  10      478.49      491.87      9.72 o
  -3  -1  10       31.95       34.67      2.70 o
  -2  -1  10       65.45       55.72      2.09 o
  -1  -1  10       31.29       27.36      1.68 o
   0  -1  10      594.18      616.86      9.40 o
   1  -1  10      574.30      569.09      9.71 o
   2  -1  10       98.41       92.33      3.63 o
   3  -1  10      352.32      341.72      7.34 o
   4  -1  10        0.11       -1.12      1.62 o
   5  -1  10        8.30       11.70      2.20 o
   6  -1  10       44.42       47.22      3.38 o
   7  -1  10      296.71      290.55      8.15 o
   8  -1  10       32.82       33.97      4.45 o
   9  -1  10        4.09        3.01      5.77 o
  10  -1  10       22.33       23.42      6.87 o
  11  -1  10       20.51       29.72      7.63 o
 -12   0  10        5.97        7.84      4.98 o
 -11   0  10      209.83      250.51     11.06 o
 -10   0  10        0.22        9.49      5.58 o
  -9   0  10        0.55       -3.14      3.14 o
  -8   0  10       35.73       34.68      3.49 o
  -7   0  10      398.96      388.88     10.11 o
  -6   0  10      114.49      120.76      5.00 o
  -5   0  10       77.38       71.69      3.28 o
  -4   0  10      439.25      457.27      8.08 o
  -3   0  10      656.67      665.84     10.84 o
  -2   0  10        0.89       -0.67      1.45 o
  -1   0  10       65.83       60.74      2.20 o
   0   0  10        1.64        0.89      1.55 o
   1   0  10      271.31      275.21      5.62 o
   2   0  10      277.84      246.65      9.88 o
   3   0  10       36.51       30.39      3.33 o
   4   0  10      328.82      357.51      7.68 o
   5   0  10       34.78       30.53      3.01 o
   6   0  10      211.25      220.50      6.56 o
   7   0  10        0.48        0.52      2.35 o
   8   0  10       64.75       71.43      4.29 o
   9   0  10       32.77       32.02      3.75 o
  10   0  10       28.86       30.04     11.14 o
  11   0  10       49.37       54.05      8.44 o
 -12   1  10       45.58       53.67      8.83 o
 -11   1  10      295.16      324.91     16.84 o
 -10   1  10        0.75       -2.72      5.10 o
  -9   1  10        0.89        1.89      3.42 o
  -8   1  10        7.50        6.14      3.24 o
  -7   1  10       23.67       24.54      2.53 o
  -6   1  10      811.97      795.72     14.58 o
  -5   1  10      341.07      365.92      7.01 o
  -4   1  10      160.01      139.43      3.89 o
  -3   1  10      832.83      810.29     12.86 o
  -2   1  10      347.15      329.56      6.16 o
  -1   1  10      272.49      270.56      4.89 o
   0   1  10       27.81       29.22      2.15 o
   1   1  10      290.21      285.76      5.56 o
   2   1  10      877.27      852.74     14.93 o
   3   1  10       37.48       34.53      2.26 o
   4   1  10      756.20      752.92     13.60 o
   5   1  10      223.93      207.66      5.51 o
   6   1  10      203.43      200.74      6.19 o
   7   1  10      183.64      192.71      6.21 o
   8   1  10       29.61       28.77      3.22 o
   9   1  10       28.31       31.15      3.47 o
  10   1  10       15.70        9.09      4.15 o
  11   1  10       50.90       59.46     10.90 o
  12   1  10       40.03       40.28      5.89 o
 -12   2  10       63.51       63.64      9.02 o
 -11   2  10       85.45       93.94      9.69 o
 -10   2  10       26.86       32.01      6.73 o
  -9   2  10        2.61        3.29      3.54 o
  -8   2  10       12.32        9.54      2.67 o
  -7   2  10       65.48       68.20      3.87 o
  -6   2  10        4.21       -1.66      1.66 o
  -5   2  10      263.88      249.49      5.46 o
  -4   2  10      264.22      256.56      6.26 o
  -3   2  10      616.19      606.56     10.10 o
  -2   2  10      840.88      831.34     12.07 o
  -1   2  10        3.82        0.33      1.14 o
   0   2  10      335.19      356.82      6.03 o
   1   2  10      115.37      135.57      3.88 o
   2   2  10        8.33        4.70      1.46 o
   3   2  10        3.10        0.26      1.27 o
   4   2  10      512.43      510.90      9.79 o
   5   2  10      776.75      757.83     15.49 o
   6   2  10       26.75       25.11      2.71 o
   7   2  10      304.86      302.40      8.05 o
   8   2  10      220.86      229.49      7.05 o
   9   2  10       50.04       42.23      4.83 o
  10   2  10       15.27       20.93      4.18 o
  11   2  10        3.78        1.63      3.90 o
  12   2  10       25.61       36.93      7.73 o
 -12   3  10        4.62        4.15      6.97 o
 -11   3  10        0.89        0.33      6.20 o
 -10   3  10       93.80       93.43      6.43 o
  -9   3  10       36.61       37.59      5.58 o
  -8   3  10        3.51        0.83      2.55 o
  -7   3  10      184.34      194.61      5.53 o
  -6   3  10      266.63      278.50      6.61 o
  -5   3  10        1.64       -1.61      1.61 o
  -4   3  10      858.13      795.86     12.84 o
  -3   3  10      246.19      231.13      5.21 o
  -2   3  10      170.80      158.99      3.53 o
  -1   3  10       64.50       72.14      2.38 o
   0   3  10      211.72      202.81      5.02 o
   1   3  10      150.19      150.24      3.67 o
   2   3  10        0.12       -1.15      1.15 o
   3   3  10      310.03      307.79      5.91 o
   4   3  10       23.67       24.66      1.97 o
   5   3  10      720.81      686.75     12.58 o
   6   3  10      607.47      574.87     12.41 o
   7   3  10        0.11       -2.17      2.17 o
   8   3  10      297.93      307.33     10.36 o
   9   3  10       72.68       78.81      7.82 o
  10   3  10        3.77        5.54      3.89 o
  11   3  10        4.86        2.32      5.77 o
  12   3  10       11.43       17.41      6.73 o
 -12   4  10        0.06       -4.96      6.58 o
 -11   4  10       16.03       18.13      6.82 o
 -10   4  10       61.27       58.18      4.47 o
  -9   4  10      157.58      157.97      6.33 o
  -8   4  10       20.57       27.12      3.29 o
  -7   4  10       47.96       48.28      3.04 o
  -6   4  10      718.27      691.81     12.90 o
  -5   4  10      444.89      425.14      8.69 o
  -4   4  10      822.53      783.78     12.70 o
  -3   4  10      211.64      185.43      4.03 o
  -2   4  10      768.92      710.64     10.54 o
  -1   4  10       25.23       17.71      1.56 o
   0   4  10       40.21       28.64      1.67 o
   1   4  10     1465.58     1423.48     19.75 o
   2   4  10      492.40      496.21      7.12 o
   3   4  10       92.26       90.56      2.92 o
   4   4  10      525.97      499.89      8.65 o
   5   4  10        0.57        0.74      1.78 o
   6   4  10      170.88      195.64      5.18 o
   7   4  10       44.86       46.33      3.15 o
   8   4  10       83.61       90.00      4.24 o
   9   4  10      129.15      138.38      6.77 o
  10   4  10       63.90       71.03      7.08 o
  11   4  10        8.23        1.48      5.49 o
  12   4  10        0.10       -3.39      5.72 o
  13   4  10       40.75       53.77      8.83 o
 -11   5  10       15.82        7.30      7.01 o
 -10   5  10      110.76      108.96      6.81 o
  -9   5  10        0.41       -1.04      3.00 o
  -8   5  10      433.28      454.78     11.14 o
  -7   5  10       27.56       32.79      3.03 o
  -6   5  10      528.84      535.85     10.57 o
  -5   5  10      779.63      745.66     14.25 o
  -4   5  10       34.58       31.84      1.96 o
  -3   5  10      360.39      342.22      5.59 o
  -2   5  10        2.12        2.95      1.24 o
  -1   5  10        6.40        6.68      1.27 o
   0   5  10       13.65        9.23      2.10 o
   1   5  10      989.21      998.36     17.16 o
   2   5  10     1887.35     1856.81     24.83 o
   3   5  10      274.39      256.03      5.38 o
   4   5  10      519.42      503.36      8.46 o
   5   5  10      218.82      252.96      5.85 o
   6   5  10      126.58      127.78      4.07 o
   7   5  10       11.06       20.19      2.20 o
   8   5  10        0.66        0.61      2.70 o
   9   5  10       31.21       36.11      4.02 o
  10   5  10      140.20      144.86     10.45 o
  11   5  10       17.68        7.49      5.72 o
  12   5  10       12.71        5.06      6.20 o
  13   5  10        4.92       -1.84      4.77 o
 -11   6  10        8.29       19.70      4.81 o
 -10   6  10        1.53        2.34      4.14 o
  -9   6  10      116.61      121.14      6.96 o
  -8   6  10        1.96        3.77      2.82 o
  -7   6  10       39.65       37.53      3.03 o
  -6   6  10       87.70       78.93      3.54 o
  -5   6  10      336.11      324.61      7.25 o
  -4   6  10      231.08      231.85      5.19 o
  -3   6  10        7.80        5.49      1.55 o
  -2   6  10      121.90      125.94      3.19 o
  -1   6  10       13.14       10.99      2.05 o
   0   6  10      413.72      395.10      6.51 o
   1   6  10       33.79       25.64      1.35 o
   2   6  10     1378.77     1345.00     17.14 o
   3   6  10     1488.51     1460.17     19.93 o
   4   6  10        2.97        4.40      1.30 o
   5   6  10      223.82      211.02      4.59 o
   6   6  10      207.09      213.85      4.81 o
   7   6  10       31.93       37.30      2.64 o
   8   6  10       21.04       26.68      2.60 o
   9   6  10        0.48        0.56      3.23 o
  10   6  10       70.97       70.42      5.57 o
  11   6  10        2.18        0.92      3.92 o
  12   6  10       51.42       46.17      5.78 o
  13   6  10       22.83       14.36      5.12 o
 -11   7  10       17.85       23.14      6.77 o
 -10   7  10       17.59       17.58      4.63 o
  -9   7  10      119.38      152.08      6.53 o
  -8   7  10       20.73       20.57      3.26 o
  -7   7  10        0.77       -2.45      2.45 o
  -6   7  10       22.29       24.26      3.03 o
  -5   7  10       14.47       15.94      2.29 o
  -4   7  10      365.79      340.21      6.75 o
  -3   7  10        9.53        7.00      1.65 o
  -2   7  10       31.63       30.94      1.95 o
  -1   7  10      267.69      241.19      5.00 o
   0   7  10      217.48      203.24      5.23 o
   1   7  10      407.55      382.99      6.14 o
   2   7  10      126.09      114.36      2.86 o
   3   7  10      718.54      748.25     10.88 o
   4   7  10       32.24       37.15      1.83 o
   5   7  10       33.22       25.23      1.77 o
   6   7  10      909.56      918.21     16.02 o
   7   7  10       51.28       54.17      4.77 o
   8   7  10       22.59       19.31      2.99 o
   9   7  10        0.26        0.64      2.58 o
  10   7  10       56.25       59.11      5.25 o
  11   7  10       35.94       27.11      4.66 o
  12   7  10       21.08       25.04      4.96 o
  13   7  10       69.62       64.44     10.40 o
 -10   8  10        5.90        7.78      6.15 o
  -9   8  10      103.50      119.18     10.11 o
  -8   8  10       41.03       47.32      4.92 o
  -7   8  10       28.83       26.51      3.30 o
  -6   8  10       28.72       22.05      4.66 o
  -5   8  10       12.13       19.11      2.81 o
  -4   8  10      161.30      167.03      4.99 o
  -3   8  10       71.00       70.67      2.93 o
  -2   8  10       57.97       56.52      2.44 o
  -1   8  10      500.91      477.66      8.20 o
   0   8  10       24.80       27.13      1.79 o
   1   8  10      393.42      386.31      9.26 o
   2   8  10        2.87        1.85      1.10 o
   3   8  10       15.42       16.08      1.48 o
   4   8  10        4.46        0.41      1.44 o
   5   8  10      324.27      323.18      6.35 o
   6   8  10      532.72      534.44     12.14 o
   7   8  10      257.01      280.05      7.84 o
   8   8  10        1.45       -0.96      2.37 o
   9   8  10       36.58       34.33      3.54 o
  10   8  10        4.47        5.86      3.65 o
  11   8  10       58.80       49.34      7.44 o
  12   8  10       12.66        6.64      4.32 o
  13   8  10       48.19       52.38      6.09 o
 -10   9  10       34.92       51.52      8.06 o
  -9   9  10        1.59        1.14      5.49 o
  -8   9  10      106.27      120.71      9.92 o
  -7   9  10       94.75       91.43      6.03 o
  -6   9  10        6.52        0.64      4.08 o
  -5   9  10       83.83       77.15      7.04 o
  -4   9  10       72.83       69.88      4.05 o
  -3   9  10       91.97       92.10      3.81 o
  -2   9  10        8.27        7.88      1.93 o
  -1   9  10      407.97      396.81      8.06 o
   0   9  10      230.38      229.46      5.49 o
   1   9  10       79.05       83.16      3.15 o
   2   9  10      489.40      479.07     10.15 o
   3   9  10        1.48        0.82      1.71 o
   4   9  10      186.60      213.13      5.52 o
   5   9  10      248.35      234.30      5.94 o
   6   9  10        1.17        1.85      1.92 o
   7   9  10      216.84      230.38      7.90 o
   8   9  10        7.33        9.00      2.79 o
   9   9  10       14.88        8.13      2.87 o
  10   9  10       48.97       48.31      5.87 o
  11   9  10        3.43        3.00      3.68 o
  12   9  10       26.76       32.58      5.04 o
  13   9  10        2.48       12.13      5.44 o
  -9  10  10       33.60       36.11      7.44 o
  -8  10  10       23.87       17.99      6.25 o
  -7  10  10       46.11       53.15      7.44 o
  -6  10  10       20.77       24.50      4.31 o
  -5  10  10        1.09       -3.08      3.08 o
  -4  10  10        4.33        0.77      2.57 o
  -3  10  10       17.54       16.19      2.78 o
  -2  10  10       37.97       33.23      2.98 o
  -1  10  10      214.09      206.80      6.35 o
   0  10  10      158.93      176.49      7.00 o
   1  10  10      393.47      379.45      9.40 o
   2  10  10      189.45      171.35      5.58 o
   3  10  10     1665.03     1639.89     27.83 o
   4  10  10      123.87      124.02      4.21 o
   5  10  10        3.19       -0.48      1.77 o
   6  10  10       15.90       17.10      2.30 o
   7  10  10       93.38       90.92      4.51 o
   8  10  10       62.36       66.18      4.58 o
   9  10  10        8.81        5.57      2.79 o
  10  10  10       24.12       19.30      4.39 o
  11  10  10       22.55       25.35      5.07 o
  12  10  10        7.11       11.41      4.35 o
  -9  11  10       23.05       32.97      7.59 o
  -8  11  10       10.44       14.07      6.35 o
  -7  11  10       15.96       13.41      6.01 o
  -6  11  10       27.64       23.90      6.11 o
  -5  11  10       21.07       24.43      5.72 o
  -4  11  10       86.75       80.56      4.45 o
  -3  11  10        3.60        0.44      2.54 o
  -2  11  10       36.64       33.67      3.13 o
  -1  11  10        1.57       -0.83      2.11 o
   0  11  10       61.28       75.15      6.11 o
   1  11  10      505.58      479.70     11.23 o
   2  11  10       74.29       70.25      3.64 o
   3  11  10      227.22      233.66      6.70 o
   4  11  10      374.79      368.32      8.00 o
   5  11  10       40.35       43.34      2.76 o
   6  11  10       22.50       20.25      3.55 o
   7  11  10        0.23       -0.20      2.46 o
   8  11  10       40.65       41.27      4.49 o
   9  11  10        0.52        0.93      2.59 o
  10  11  10       35.30       35.89      3.85 o
  11  11  10       96.97       92.84      9.29 o
  12  11  10        5.79        8.81      4.47 o
  -8  12  10       25.40       34.44      7.49 o
  -7  12  10        0.29        7.78      5.82 o
  -6  12  10        2.88        0.43      5.01 o
  -5  12  10        2.49        2.00      5.01 o
  -4  12  10      119.56      115.86     10.23 o
  -3  12  10       61.12       62.67      4.07 o
  -2  12  10        0.12        3.72      2.47 o
  -1  12  10       56.69       62.37      3.69 o
   0  12  10        2.33       -0.52      2.13 o
   1  12  10      120.63      112.05      5.72 o
   2  12  10      175.52      170.14      4.99 o
   3  12  10        5.94        2.08      2.20 o
   4  12  10      167.54      166.46      4.98 o
   5  12  10      117.27      112.66      4.27 o
   6  12  10        8.77       11.15      2.21 o
   7  12  10        0.73        3.64      2.14 o
   8  12  10       62.92       70.32      4.22 o
   9  12  10       52.55       62.66      4.29 o
  10  12  10        3.56       -2.83      2.83 o
  11  12  10       58.98       61.27      5.63 o
  12  12  10       24.48       15.77      4.69 o
  -7  13  10        8.46       10.64      6.20 o
  -6  13  10        8.26       12.31      6.15 o
  -5  13  10       24.69       35.49      6.54 o
  -4  13  10       37.65       46.34     11.00 o
  -3  13  10      124.38      144.35      7.34 o
  -2  13  10       61.14       67.54      5.08 o
  -1  13  10      117.25      113.94      5.09 o
   0  13  10      137.80      145.34      5.52 o
   1  13  10       10.27        8.85      2.97 o
   2  13  10       92.58       97.67      4.58 o
   3  13  10       44.27       40.62      3.17 o
   4  13  10        9.73        6.52      2.07 o
   5  13  10       35.29       36.77      3.58 o
   6  13  10        0.89       -1.94      2.05 o
   7  13  10       92.75      101.72      4.38 o
   8  13  10       20.99       18.90      3.14 o
   9  13  10       33.33       33.67      3.65 o
  10  13  10       22.26       16.29      3.42 o
  11  13  10        8.78        5.69      3.27 o
  -6  14  10        0.40        7.35      5.82 o
  -5  14  10       15.66       17.27      6.06 o
  -4  14  10        1.55       -3.57      3.57 o
  -3  14  10       55.39       62.90      5.36 o
  -2  14  10      143.85      156.01      7.68 o
  -1  14  10       73.35       73.59      5.22 o
   0  14  10       37.44       38.86      4.82 o
   1  14  10      189.45      189.41      6.29 o
   2  14  10        1.01       -0.64      2.59 o
   3  14  10        9.97        9.91      2.55 o
   4  14  10        0.57       -2.07      2.07 o
   5  14  10        9.67        5.66      2.67 o
   6  14  10       25.90       24.82      2.73 o
   7  14  10       11.04       11.65      2.55 o
   8  14  10       86.74       94.04      4.88 o
   9  14  10        0.36        0.79      2.68 o
  10  14  10       19.57       13.11      4.65 o
  -4  15  10       12.69        3.31      4.07 o
  -3  15  10        0.07       -3.51      3.51 o
  -2  15  10       25.22       29.35      5.39 o
  -1  15  10       59.04       65.86      5.12 o
   0  15  10        4.76        1.27      3.14 o
   1  15  10       77.14       73.67      4.98 o
   2  15  10       45.10       49.11      3.52 o
   3  15  10        0.90       -0.51      2.66 o
   4  15  10        1.43       -1.06      2.32 o
   5  15  10        3.49        1.30      2.14 o
   6  15  10       26.95       36.56      2.92 o
   7  15  10        0.07       -0.67      2.27 o
   8  15  10       36.26       32.27      3.84 o
   9  15  10       37.84       30.86      3.53 o
  10  15  10        0.45        0.91      6.39 o
  -3  16  10       35.59       30.87      4.75 o
  -2  16  10        0.00       -3.06      6.13 o
  -1  16  10       17.25       13.30      3.79 o
   0  16  10       29.03       30.47      4.03 o
   1  16  10        2.97        1.58      3.05 o
   2  16  10       32.17       29.16      5.84 o
   3  16  10        0.37       -0.97      2.77 o
   4  16  10       10.82        7.26      3.51 o
   5  16  10        1.22        0.77      2.14 o
   6  16  10       18.50       19.42      2.56 o
   7  16  10        8.93        7.68      2.30 o
   8  16  10        1.29       -0.70      3.67 o
   0  17  10       15.54       17.60      4.82 o
   1  17  10        0.78       -3.10      4.06 o
   2  17  10       32.75       31.25      4.91 o
   3  17  10       25.12       20.23      4.53 o
   4  17  10        6.69       10.50      3.91 o
   5  17  10       57.19       69.86      4.91 o
   6  17  10       11.09        9.24      4.23 o
  -3  -9  11       44.73       42.51      5.39 o
  -2  -9  11       11.47       19.85      4.39 o
  -1  -9  11        3.60       -1.00      3.63 o
  -6  -8  11        1.66        4.06      3.82 o
  -5  -8  11        8.26        9.56      3.05 o
  -4  -8  11        5.97       -1.99      2.68 o
  -3  -8  11       34.21       28.01      3.84 o
  -2  -8  11        4.32        1.06      3.00 o
  -1  -8  11      169.31      175.07      7.76 o
   0  -8  11       56.71       64.90      7.73 o
   1  -8  11       41.25       44.42      4.70 o
   2  -8  11        1.22        1.59      6.49 o
   3  -8  11        6.62        3.13      3.53 o
  -8  -7  11       17.03        5.63      4.20 o
  -7  -7  11       60.87       64.31      4.87 o
  -6  -7  11        6.50        1.41      2.83 o
  -5  -7  11        5.58        5.75      4.82 o
  -4  -7  11        0.76       -2.48      2.48 o
  -3  -7  11        7.90        7.28      3.01 o
  -2  -7  11        5.52        3.34      2.88 o
  -1  -7  11        2.93       -2.88      2.88 o
   0  -7  11      221.73      203.50      8.49 o
   1  -7  11       79.33       87.60      5.89 o
   2  -7  11        9.02        3.97      3.56 o
   3  -7  11        1.09       -0.62      4.39 o
   4  -7  11        3.30       -1.86      4.34 o
   5  -7  11       39.00       30.49      6.15 o
  -9  -6  11       17.75        9.39      3.60 o
  -8  -6  11        1.75       -1.28      2.82 o
  -7  -6  11      187.89      193.81      8.21 o
  -6  -6  11       93.76      104.60     12.57 o
  -5  -6  11        0.71       -2.52      2.58 o
  -4  -6  11       15.92       19.36      3.27 o
  -3  -6  11        3.97        3.69      4.34 o
  -2  -6  11       16.06       14.72      3.14 o
  -1  -6  11       17.32       12.52      3.17 o
   0  -6  11      125.97      108.04     10.38 o
   1  -6  11       73.28       71.91      6.68 o
   2  -6  11       18.30       13.77      3.73 o
   3  -6  11       20.11       18.41      3.97 o
   4  -6  11       56.63       48.01      5.08 o
   5  -6  11       22.94       25.91      5.92 o
   6  -6  11        0.39       -2.53      4.77 o
 -10  -5  11        8.18        4.72      5.63 o
  -9  -5  11        8.62        6.38      6.49 o
  -8  -5  11        5.00       -2.48      3.05 o
  -7  -5  11       28.19       22.95      3.79 o
  -6  -5  11      174.14      183.27     16.80 o
  -5  -5  11       13.56       16.25      3.35 o
  -4  -5  11       38.26       39.44      3.91 o
  -3  -5  11       12.91       14.68      2.56 o
  -2  -5  11        3.66        2.24      2.14 o
  -1  -5  11        0.90        2.48      2.10 o
   0  -5  11        8.96        4.00      2.37 o
   1  -5  11      168.33      168.17      7.46 o
   2  -5  11       54.47       50.46      4.67 o
   3  -5  11       20.72       20.00      4.75 o
   4  -5  11      120.97      124.84     15.94 o
   5  -5  11        4.10       -3.91      4.53 o
   6  -5  11        0.30       -2.96      4.87 o
   7  -5  11        1.94       -0.95      5.30 o
 -10  -4  11       28.88       34.30      4.93 o
  -9  -4  11       11.45       13.90      3.18 o
  -8  -4  11       13.84       12.98      3.04 o
  -7  -4  11        5.39        4.64      3.92 o
  -6  -4  11      122.04      119.67      6.49 o
  -5  -4  11       98.46       99.95      4.78 o
  -4  -4  11       11.21        8.56      2.42 o
  -3  -4  11      302.80      294.40      8.02 o
  -2  -4  11        8.60        5.63      2.28 o
  -1  -4  11        4.65        8.03      2.26 o
   0  -4  11       33.86       29.79      2.96 o
   1  -4  11      100.12       99.02      5.03 o
   2  -4  11      148.49      145.90      6.62 o
   3  -4  11       17.48       10.88      2.88 o
   4  -4  11      145.13      135.77      7.25 o
   5  -4  11      191.02      187.90     11.40 o
   6  -4  11        2.12       -4.68      4.72 o
   7  -4  11        7.52        3.10      5.63 o
   8  -4  11        1.56       -4.15      5.49 o
 -11  -3  11       42.97       46.27      5.80 o
 -10  -3  11       78.74       87.78      9.61 o
  -9  -3  11       21.19       28.35      4.97 o
  -8  -3  11        0.95       -2.55      2.55 o
  -7  -3  11       23.69       18.70      3.94 o
  -6  -3  11        1.42        3.01      2.13 o
  -5  -3  11       41.51       43.93      3.32 o
  -4  -3  11       28.40       28.11      4.50 o
  -3  -3  11       24.67       28.97      2.83 o
  -2  -3  11      213.32      233.59      6.90 o
  -1  -3  11        9.34       13.47      2.42 o
   0  -3  11      247.74      252.43      7.36 o
   1  -3  11        7.29        4.74      2.18 o
   2  -3  11       36.36       33.76      3.11 o
   3  -3  11       20.47       10.36      2.69 o
   4  -3  11        1.24       -0.98      2.43 o
   5  -3  11       78.96       78.24      7.49 o
   6  -3  11      113.54      118.61      9.69 o
   7  -3  11       25.56       20.75      6.30 o
   8  -3  11        1.54       -1.96      5.34 o
   9  -3  11        6.79       -2.29      5.72 o
 -11  -2  11       89.09       84.18      7.06 o
 -10  -2  11       44.12       45.46      5.43 o
  -9  -2  11      144.72      145.56      7.82 o
  -8  -2  11       53.09       57.41      4.13 o
  -7  -2  11        1.01       -0.12      2.07 o
  -6  -2  11      110.09      125.20      4.63 o
  -5  -2  11       15.64       20.71      2.58 o
  -4  -2  11        3.21        1.33      1.88 o
  -3  -2  11       91.61       95.07      4.38 o
  -2  -2  11      375.75      395.73      9.72 o
  -1  -2  11      162.71      178.38      5.83 o
   0  -2  11      115.45      105.56      4.59 o
   1  -2  11      585.04      600.45     13.49 o
   2  -2  11       43.06       42.95      3.17 o
   3  -2  11       10.29        7.99      2.43 o
   4  -2  11        0.46       -0.57      2.29 o
   5  -2  11       37.87       28.99      3.89 o
   6  -2  11       81.35       71.14      5.36 o
   7  -2  11        5.65        4.39      5.44 o
   8  -2  11       38.40       51.19      7.68 o
   9  -2  11       24.52       20.80      6.87 o
  10  -2  11        0.06       -3.67      6.20 o
 -11  -1  11       19.73       16.44      5.25 o
 -10  -1  11        6.81        6.28      4.20 o
  -9  -1  11        8.19        5.18      3.78 o
  -8  -1  11      122.48      127.84      7.51 o
  -7  -1  11        9.44        6.24      2.33 o
  -6  -1  11      197.51      187.44      5.59 o
  -5  -1  11       12.94       15.99      2.20 o
  -4  -1  11       10.89        8.51      1.90 o
  -3  -1  11        4.57        1.85      1.70 o
  -2  -1  11      268.91      274.93      7.81 o
  -1  -1  11      647.99      675.07     14.71 o
   0  -1  11       43.97       47.04      2.74 o
   1  -1  11      782.56      764.98     13.87 o
   2  -1  11      374.32      381.83     10.13 o
   3  -1  11      289.12      286.11      6.76 o
   4  -1  11        1.16        0.07      2.35 o
   5  -1  11       16.58       22.65      3.47 o
   6  -1  11       78.02       70.48      4.99 o
   7  -1  11       16.26       21.01      3.99 o
   8  -1  11       12.20        9.64      5.68 o
   9  -1  11       42.69       43.37      7.68 o
  10  -1  11       11.40        6.77      6.25 o
 -11   0  11        4.49       -0.57      4.73 o
 -10   0  11       42.81       42.41      5.63 o
  -9   0  11        4.06        4.44      4.87 o
  -8   0  11       46.47       42.45      4.58 o
  -7   0  11        2.65       -2.50      2.50 o
  -6   0  11      129.27      132.98      5.49 o
  -5   0  11      174.68      164.44      5.79 o
  -4   0  11        7.93        4.36      1.85 o
  -3   0  11       58.86       56.35      2.82 o
  -2   0  11        0.33       -1.40      1.40 o
  -1   0  11      485.70      512.05      8.91 o
   0   0  11     1101.60     1123.74     17.29 o
   1   0  11       69.12       77.07      3.94 o
   2   0  11      614.30      593.45     11.29 o
   3   0  11      562.92      547.32     10.82 o
   4   0  11        1.72       -1.56      1.78 o
   5   0  11        0.67       -2.06      2.06 o
   6   0  11       26.88       28.50      3.01 o
   7   0  11       74.09       73.89      4.26 o
   8   0  11       37.09       47.59      3.94 o
   9   0  11       91.99       98.70      6.49 o
  10   0  11       52.98       62.55      8.25 o
  11   0  11        1.12        0.29      6.06 o
 -11   1  11      126.43      141.70     11.83 o
 -10   1  11       33.60       38.26      7.54 o
  -9   1  11        3.90        1.14      4.72 o
  -8   1  11       36.39       37.37      4.50 o
  -7   1  11       43.84       41.71      4.46 o
  -6   1  11       76.12       68.12      3.82 o
  -5   1  11      563.95      539.12     12.75 o
  -4   1  11      317.20      305.39      6.97 o
  -3   1  11       51.85       49.17      2.43 o
  -2   1  11      224.08      221.75      4.88 o
  -1   1  11       26.48       25.41      1.90 o
   0   1  11        6.06        2.19      2.11 o
   1   1  11       52.28       49.79      2.64 o
   2   1  11       38.07       40.75      2.52 o
   3   1  11      499.88      495.85      9.77 o
   4   1  11       88.78       81.92      3.53 o
   5   1  11       51.64       51.90      3.34 o
   6   1  11        0.41       -2.39      2.39 o
   7   1  11       43.09       42.64      3.41 o
   8   1  11       83.06       84.57      4.65 o
   9   1  11       42.69       39.89      3.94 o
  10   1  11       98.53      105.82      6.81 o
  11   1  11       44.56       38.80      5.51 o
 -11   2  11      184.64      180.21     13.03 o
 -10   2  11        1.18       -2.29      5.53 o
  -9   2  11        3.42        2.83      3.76 o
  -8   2  11       25.03       14.70      3.83 o
  -7   2  11        2.12       -1.77      2.62 o
  -6   2  11       68.58       66.39      3.78 o
  -5   2  11      157.90      151.23      4.34 o
  -4   2  11     1256.48     1246.76     19.19 o
  -3   2  11       13.28       15.33      1.84 o
  -2   2  11        8.70        6.57      1.62 o
  -1   2  11      857.99      870.31     13.77 o
   0   2  11      111.47       95.63      3.48 o
   1   2  11      111.93      124.76      3.95 o
   2   2  11       75.64       77.41      3.24 o
   3   2  11       47.75       35.81      2.43 o
   4   2  11      270.15      258.43      6.20 o
   5   2  11       39.23       34.03      3.33 o
   6   2  11      187.91      194.51      6.20 o
   7   2  11       10.29        4.64      2.59 o
   8   2  11       28.86       21.24      3.06 o
   9   2  11       12.56        8.36      3.70 o
  10   2  11        5.72        6.25      6.13 o
  11   2  11      114.48      136.03     12.91 o
  12   2  11        3.57       10.30      7.01 o
 -11   3  11       80.34       72.14      9.26 o
 -10   3  11       30.69       29.15      7.20 o
  -9   3  11        2.72        0.55      3.84 o
  -8   3  11        9.06        4.29      2.71 o
  -7   3  11        4.43        1.55      2.46 o
  -6   3  11        3.81        0.53      2.05 o
  -5   3  11        7.87        2.93      2.01 o
  -4   3  11      899.52      875.21     14.13 o
  -3   3  11      404.96      390.62      7.31 o
  -2   3  11      131.39      121.64      3.74 o
  -1   3  11      749.90      690.51     11.29 o
   0   3  11      691.46      647.23     10.71 o
   1   3  11       24.82       22.79      1.82 o
   2   3  11       85.53       83.84      3.01 o
   3   3  11       34.81       39.93      2.40 o
   4   3  11      103.44       81.06      3.82 o
   5   3  11        9.88        2.88      2.19 o
   6   3  11      338.35      319.42      8.28 o
   7   3  11      162.16      159.64      5.72 o
   8   3  11        0.76       -2.63      2.63 o
   9   3  11       16.11        8.85      3.63 o
  10   3  11       83.11       91.76      6.08 o
  11   3  11       43.44       52.73      5.51 o
  12   3  11        0.49       -4.34      6.30 o
 -11   4  11        8.44        1.81      6.73 o
 -10   4  11       55.23       59.02      8.30 o
  -9   4  11        0.20       -3.07      3.07 o
  -8   4  11       46.33       53.65      4.05 o
  -7   4  11       24.55       26.35      3.15 o
  -6   4  11        1.66       -1.00      1.98 o
  -5   4  11      164.04      166.95      5.01 o
  -4   4  11        0.01       -1.53      1.80 o
  -3   4  11      380.42      379.00      7.16 o
  -2   4  11      393.62      401.27      6.77 o
  -1   4  11       16.19       16.68      1.63 o
   0   4  11     1012.66      991.96     15.51 o
   1   4  11      313.84      305.54      5.99 o
   2   4  11      163.37      153.07      3.34 o
   3   4  11       32.58       33.15      2.29 o
   4   4  11       43.79       46.78      2.60 o
   5   4  11        0.93       -1.47      2.02 o
   6   4  11        4.08        7.92      2.34 o
   7   4  11      453.84      442.78     11.71 o
   8   4  11      130.21      143.37      6.89 o
   9   4  11        0.22       -3.55      3.55 o
  10   4  11      118.59      136.37      7.33 o
  11   4  11        0.01       -5.30      5.30 o
  12   4  11       26.24       37.45      7.97 o
 -11   5  11        7.22        1.53      6.77 o
 -10   5  11       71.65       71.02      7.56 o
  -9   5  11       93.83       89.99      8.66 o
  -8   5  11       83.57       96.76      5.02 o
  -7   5  11       53.99       49.72      3.69 o
  -6   5  11       38.73       40.78      3.36 o
  -5   5  11      166.81      174.86      5.15 o
  -4   5  11      232.83      228.21      5.77 o
  -3   5  11       26.01       28.92      2.30 o
  -2   5  11        2.41        1.34      1.47 o
  -1   5  11      135.76      130.81      3.36 o
   0   5  11      295.29      286.03      7.21 o
   1   5  11      996.41     1019.58     15.87 o
   2   5  11        0.79        2.77      1.26 o
   3   5  11      195.29      189.56      4.21 o
   4   5  11      110.57       97.73      3.15 o
   5   5  11      119.54      108.31      3.92 o
   6   5  11       24.41       37.02      2.92 o
   7   5  11      359.62      383.62      9.33 o
   8   5  11      425.20      427.40     16.15 o
   9   5  11       85.29       76.26      9.14 o
  10   5  11       36.81       37.02      6.92 o
  11   5  11       42.15       47.28      7.73 o
  12   5  11        0.10        1.00      6.30 o
 -11   6  11       20.94       16.55      7.54 o
 -10   6  11      114.22      117.15      7.32 o
  -9   6  11        6.41       10.58      4.19 o
  -8   6  11        2.96        4.75      3.62 o
  -7   6  11      120.81      124.69      5.08 o
  -6   6  11      192.06      194.83      5.69 o
  -5   6  11        3.72        0.07      1.95 o
  -4   6  11      485.79      479.19      9.60 o
  -3   6  11      253.57      240.16      5.03 o
  -2   6  11       65.48       71.73      2.74 o
  -1   6  11      120.27      114.02      3.38 o
   0   6  11        0.02       -1.49      1.49 o
   1   6  11      429.47      381.95      7.73 o
   2   6  11      201.07      198.28      4.24 o
   3   6  11      201.23      190.40      4.24 o
   4   6  11        2.91        3.08      1.45 o
   5   6  11      130.07      140.96      3.84 o
   6   6  11      562.00      524.50      9.18 o
   7   6  11       23.22       24.10      3.29 o
   8   6  11      158.66      190.01      6.32 o
   9   6  11      173.88      179.67      8.14 o
  10   6  11        0.97       -5.46      5.46 o
  11   6  11       43.04       49.50      5.61 o
  12   6  11       21.16       24.92      5.21 o
  13   6  11        2.92       -6.39      6.39 o
 -10   7  11        0.22        0.56      4.24 o
  -9   7  11        2.88       -3.72      3.72 o
  -8   7  11        5.71        1.71      3.02 o
  -7   7  11       40.91       42.19      3.72 o
  -6   7  11      228.22      241.82      7.41 o
  -5   7  11      121.45      119.18      4.45 o
  -4   7  11       40.21       43.13      2.82 o
  -3   7  11     1239.50     1242.08     17.66 o
  -2   7  11      383.21      384.83      6.69 o
  -1   7  11        0.60       -1.36      1.36 o
   0   7  11        2.01       -1.50      1.50 o
   1   7  11       54.13       54.36      2.58 o
   2   7  11      203.11      192.69      4.15 o
   3   7  11       25.97       22.66      1.74 o
   4   7  11       38.93       36.04      2.06 o
   5   7  11      584.82      572.72      9.67 o
   6   7  11      185.84      210.72      5.55 o
   7   7  11      187.34      184.06      5.30 o
   8   7  11       17.32       16.04      3.61 o
   9   7  11       91.80       91.12      5.91 o
  10   7  11       15.03       23.88     10.69 o
  11   7  11       20.94       24.04      7.20 o
  12   7  11       18.76       21.51      4.99 o
  13   7  11       19.43       17.84      8.01 o
 -10   8  11       36.99       47.99      7.92 o
  -9   8  11       11.99        9.06      5.82 o
  -8   8  11       19.73       16.76      4.28 o
  -7   8  11        1.32        3.93      2.87 o
  -6   8  11       40.86       38.08      5.13 o
  -5   8  11      340.81      351.26      9.18 o
  -4   8  11       78.65       88.97      4.26 o
  -3   8  11      189.83      176.43      5.16 o
  -2   8  11      716.68      667.73     11.25 o
  -1   8  11       25.87       33.34      1.93 o
   0   8  11        8.58        4.88      1.70 o
   1   8  11       94.69       96.48      3.41 o
   2   8  11        0.69        1.14      1.21 o
   3   8  11        0.62       -1.30      1.30 o
   4   8  11      153.22      138.22      6.55 o
   5   8  11      888.29      879.92     15.48 o
   6   8  11      123.45      128.09      5.17 o
   7   8  11      184.97      189.21      7.02 o
   8   8  11       69.35       67.71      4.21 o
   9   8  11       20.62       35.37      4.47 o
  10   8  11       48.19       66.98      5.63 o
  11   8  11        2.37        0.82      4.10 o
  12   8  11        1.15       -0.51      4.99 o
 -10   9  11       29.06       31.92      7.73 o
  -9   9  11       47.56       64.79      8.44 o
  -8   9  11        0.48       -2.19      5.25 o
  -7   9  11       75.49       83.51      7.25 o
  -6   9  11       60.02       55.44      5.04 o
  -5   9  11       42.73       49.71      4.82 o
  -4   9  11      207.41      222.68      6.34 o
  -3   9  11       14.67        9.26      2.24 o
  -2   9  11      318.19      318.02      7.16 o
  -1   9  11      105.16      125.93      3.81 o
   0   9  11      131.18      118.87      4.03 o
   1   9  11       19.18       21.96      2.45 o
   2   9  11      342.93      335.43      7.41 o
   3   9  11      125.12      131.23      4.71 o
   4   9  11        0.20       -1.73      1.73 o
   5   9  11      338.56      385.53      9.51 o
   6   9  11      357.35      362.73     14.18 o
   7   9  11        2.12        0.31      2.34 o
   8   9  11      145.51      158.32      6.19 o
   9   9  11      129.37      136.88      6.06 o
  10   9  11        7.33        1.13      5.22 o
  11   9  11        3.23        3.43      3.88 o
  12   9  11       15.77       23.31      7.16 o
  -9  10  11       61.41       78.67      9.16 o
  -8  10  11       55.91       59.35      8.21 o
  -7  10  11        4.19        7.59      5.53 o
  -6  10  11        6.57        1.48      5.10 o
  -5  10  11      113.12      123.05      6.98 o
  -4  10  11       33.58       38.90      3.63 o
  -3  10  11       70.09       64.08      6.06 o
  -2  10  11        9.77        8.27      2.56 o
  -1  10  11       41.84       48.97      3.37 o
   0  10  11       41.47       36.10      3.09 o
   1  10  11      390.80      373.04     11.41 o
   2  10  11      176.57      183.75      5.22 o
   3  10  11      367.28      366.78      7.97 o
   4  10  11      188.81      194.05      5.40 o
   5  10  11       13.67        8.77      2.44 o
   6  10  11      184.10      201.05     10.85 o
   7  10  11       99.18       91.77      4.55 o
   8  10  11        0.19       -0.90      2.52 o
   9  10  11       68.03       64.39      4.41 o
  10  10  11       31.67       42.21      4.14 o
  11  10  11        1.21        1.25      3.68 o
  12  10  11       46.91       41.89      5.50 o
  -8  11  11       64.91       83.25      9.35 o
  -7  11  11        0.53        4.48      5.82 o
  -6  11  11        7.70        2.00      5.39 o
  -5  11  11      142.82      189.99     11.78 o
  -4  11  11        0.24       -2.64      2.64 o
  -3  11  11       10.08       11.80      3.02 o
  -2  11  11       34.84       36.90      3.41 o
  -1  11  11        5.91        3.84      2.50 o
   0  11  11        5.51       -1.70      2.62 o
   1  11  11       12.30       14.96      3.66 o
   2  11  11      431.80      443.46     10.41 o
   3  11  11       51.00       41.66      2.77 o
   4  11  11      141.60      145.46      4.74 o
   5  11  11       71.59       68.51      5.03 o
   6  11  11        5.94        5.17      2.46 o
   7  11  11       19.65       18.81      2.94 o
   8  11  11       50.34       54.95      5.01 o
   9  11  11       92.62      106.95      9.04 o
  10  11  11       48.53       47.32      4.30 o
  11  11  11        6.97        2.55      4.15 o
  12  11  11       23.90       12.66      4.70 o
  -7  12  11       42.30       45.47      7.68 o
  -6  12  11        7.03        4.10      5.68 o
  -5  12  11      129.79      151.87     10.97 o
  -4  12  11       51.88       47.72      5.15 o
  -3  12  11        6.19        2.80      3.43 o
  -2  12  11       11.84        9.07      3.36 o
  -1  12  11        0.04       -2.22      2.22 o
   0  12  11       15.57       22.76      2.87 o
   1  12  11       14.78       18.06      3.36 o
   2  12  11      162.55      158.59     10.07 o
   3  12  11      335.93      332.59      7.69 o
   4  12  11       15.24       18.06      2.42 o
   5  12  11      118.12      116.45      4.50 o
   6  12  11       14.25        5.30      2.55 o
   7  12  11       12.93        8.86      2.77 o
   8  12  11      101.73      116.79      5.55 o
   9  12  11       16.21       21.22      3.46 o
  10  12  11       52.03       51.24      4.47 o
  11  12  11        3.57       -2.12      3.23 o
  -7  13  11       10.69       14.26      6.49 o
  -6  13  11       23.37       26.53      6.82 o
  -5  13  11        5.00       -3.63      5.20 o
  -4  13  11       77.46       89.26      8.49 o
  -3  13  11        3.23        8.35      6.92 o
  -2  13  11        8.90        9.90      3.62 o
  -1  13  11        0.35       -0.89      2.45 o
   0  13  11       37.89       36.97      3.32 o
   1  13  11        4.84        4.65      2.55 o
   2  13  11        0.13       -2.80      2.80 o
   3  13  11      261.36      278.42      7.89 o
   4  13  11       83.18       76.81      4.21 o
   5  13  11        9.18        6.19      2.21 o
   6  13  11       75.35       71.82      4.15 o
   7  13  11       29.87       27.77      3.37 o
   8  13  11       53.89       56.45      5.35 o
   9  13  11        4.67        3.17      2.97 o
  10  13  11       23.89       16.49      4.35 o
  11  13  11       14.21        8.30      3.42 o
  -6  14  11        6.13       -0.29      5.82 o
  -5  14  11        8.85        2.05      5.68 o
  -4  14  11       24.06       27.43      6.39 o
  -3  14  11       25.56       25.17      5.99 o
  -2  14  11        2.77        2.69      3.53 o
  -1  14  11       75.02       77.06      5.52 o
   0  14  11       23.29       25.81      4.20 o
   1  14  11        9.33        6.46      2.71 o
   2  14  11       45.67       55.85      6.39 o
   3  14  11      114.62      121.34     12.56 o
   4  14  11       70.95       68.83      3.56 o
   5  14  11       86.82       82.70      3.86 o
   6  14  11       55.11       58.31      4.00 o
   7  14  11      118.91      131.10      5.81 o
   8  14  11        2.20        2.33      2.75 o
   9  14  11        5.67        1.30      2.82 o
  10  14  11        2.34        2.14      3.01 o
  -4  15  11        0.26        1.38      5.58 o
  -3  15  11        5.20       -0.25      4.00 o
  -2  15  11       14.51       28.06      4.57 o
  -1  15  11        1.13       -3.36      3.36 o
   0  15  11       54.08       54.04      7.18 o
   1  15  11        0.17       -1.49      2.59 o
   2  15  11       94.53      107.11      5.15 o
   3  15  11        2.14       -2.07      2.76 o
   4  15  11        4.79       -1.95      2.25 o
   5  15  11       74.50       86.81      5.38 o
   6  15  11        2.86        4.20      2.70 o
   7  15  11       26.34       25.46      3.29 o
   8  15  11       17.54       15.09      3.15 o
   9  15  11        3.83       -0.02      3.42 o
  -3  16  11        0.84        0.35      4.07 o
  -2  16  11       21.79       32.74      7.70 o
  -1  16  11        8.15       12.75      6.92 o
   0  16  11       38.42       42.01      4.62 o
   1  16  11       39.72       44.80      3.77 o
   2  16  11       12.65        9.42      2.83 o
   3  16  11       16.58       20.94      8.18 o
   4  16  11        0.08       -0.38      2.82 o
   5  16  11       21.25       20.74      4.60 o
   6  16  11       26.08       27.19      3.25 o
   7  16  11        0.08        0.18      2.49 o
   8  16  11       16.58       17.38      3.77 o
   0  17  11        3.15        2.81      4.48 o
   1  17  11       32.33       30.06      5.49 o
   2  17  11        0.20       -0.95      4.10 o
   3  17  11       76.04       89.74      7.49 o
   4  17  11       56.91       74.09      6.11 o
   5  17  11        8.73        5.61      7.51 o
   6  17  11        6.89        2.44      6.35 o
  -3  -8  12       17.44       22.66      4.96 o
  -2  -8  12       65.02       80.49      7.11 o
  -1  -8  12        0.60       -3.58      3.58 o
   0  -8  12        3.27        6.63      4.01 o
  -6  -7  12       12.63        6.49      4.29 o
  -5  -7  12        0.53        0.34      2.95 o
  -4  -7  12       44.53       36.05      4.28 o
  -3  -7  12        9.46        7.29      3.37 o
  -2  -7  12       65.49       67.24      6.13 o
  -1  -7  12      195.73      204.04      8.71 o
   0  -7  12       26.10       22.97      4.16 o
   1  -7  12       56.15       55.05      5.17 o
   2  -7  12        0.18       -2.94      2.94 o
   3  -7  12        0.17       -1.57      4.39 o
  -7  -6  12        0.07       -2.33      2.93 o
  -6  -6  12       36.99       29.12      4.10 o
  -5  -6  12       29.39       25.13      6.49 o
  -4  -6  12        3.43        1.35      6.42 o
  -3  -6  12        4.97        3.49      3.00 o
  -2  -6  12        6.34        3.98      3.06 o
  -1  -6  12        2.78       -2.89      2.89 o
   0  -6  12      168.62      163.48      7.82 o
   1  -6  12        5.81        7.21      3.56 o
   2  -6  12       20.43       18.61      3.96 o
   3  -6  12        0.06       -3.19      3.19 o
   4  -6  12        0.86       -0.81      4.34 o
   5  -6  12        0.76        0.72      4.77 o
  -8  -5  12       55.04       54.55     10.78 o
  -7  -5  12       53.15       57.60      5.03 o
  -6  -5  12        3.46        1.61      4.22 o
  -5  -5  12      167.25      169.01      8.68 o
  -4  -5  12       41.96       47.36      9.97 o
  -3  -5  12        1.00       -1.97      2.66 o
  -2  -5  12        0.30       -1.79      2.60 o
  -1  -5  12       12.88       10.36      3.36 o
   0  -5  12       90.84       80.76      5.73 o
   1  -5  12        0.05       -3.01      3.01 o
   2  -5  12       30.72       29.61      4.26 o
   3  -5  12       35.72       32.14     11.12 o
   4  -5  12        0.70        4.44      4.58 o
   5  -5  12        5.15        6.92      5.01 o
   6  -5  12        1.77        8.21      5.44 o
  -9  -4  12        3.37       -0.95      4.53 o
  -8  -4  12       16.58       12.30      3.78 o
  -7  -4  12       73.02       73.20      8.80 o
  -6  -4  12       66.45       68.44      7.61 o
  -5  -4  12      266.77      268.70     12.69 o
  -4  -4  12      151.54      139.49      7.09 o
  -3  -4  12       45.87       53.37      4.46 o
  -2  -4  12        1.51       -0.42      3.05 o
  -1  -4  12        1.22       -2.15      2.15 o
   0  -4  12       39.30       31.22      5.18 o
   1  -4  12       17.75       11.48      5.58 o
   2  -4  12       60.57       76.17      5.46 o
   3  -4  12      202.32      195.89      8.65 o
   4  -4  12       20.68       26.62      5.68 o
   5  -4  12       10.21        6.63      5.10 o
   6  -4  12        9.83       12.31      5.63 o
   7  -4  12        0.25        0.43      5.39 o
 -10  -3  12       10.30       10.41      4.16 o
  -9  -3  12        2.49        4.36      3.58 o
  -8  -3  12       14.74       12.69      4.46 o
  -7  -3  12       17.20       15.19      4.84 o
  -6  -3  12      269.63      250.77     14.58 o
  -5  -3  12        2.46       -0.32      2.84 o
  -4  -3  12      128.55      132.48      5.49 o
  -3  -3  12      358.25      349.66      9.28 o
  -2  -3  12        7.73        6.48      2.39 o
  -1  -3  12        6.65        1.88      2.22 o
   0  -3  12        8.82        5.95      2.40 o
   1  -3  12       39.33       36.49      3.36 o
   2  -3  12        0.68        5.32      2.56 o
   3  -3  12       61.82       62.34      6.73 o
   4  -3  12      269.42      263.40     13.46 o
   5  -3  12        9.13       11.69      5.44 o
   6  -3  12       39.50       44.27      7.06 o
   7  -3  12       56.00       48.14      7.39 o
   8  -3  12        5.02       -0.62      5.58 o
 -10  -2  12      146.95      171.88      9.18 o
  -9  -2  12        7.46        5.66      3.62 o
  -8  -2  12       45.12       45.07      9.95 o
  -7  -2  12       19.36       23.41      4.12 o
  -6  -2  12       52.46       53.82      3.88 o
  -5  -2  12        2.38        1.61      2.41 o
  -4  -2  12        0.25       -2.06      2.18 o
  -3  -2  12       91.71       96.58      4.65 o
  -2  -2  12      102.80      109.45      4.85 o
  -1  -2  12       46.52       49.18      3.42 o
   0  -2  12       24.09       27.22      2.89 o
   1  -2  12       41.35       41.74      3.27 o
   2  -2  12       34.77       33.88      3.26 o
   3  -2  12       43.97       40.24      3.45 o
   4  -2  12       85.83       90.69      5.53 o
   5  -2  12       97.50       99.00      8.30 o
   6  -2  12        1.28        3.05      5.30 o
   7  -2  12      176.73      181.41     11.79 o
   8  -2  12        7.12       12.55      6.20 o
   9  -2  12        7.50        4.53      6.20 o
 -10  -1  12      301.68      340.06     12.96 o
  -9  -1  12        3.03        3.19      3.75 o
  -8  -1  12       19.23       15.99      4.05 o
  -7  -1  12       82.86       82.80      5.15 o
  -6  -1  12        8.93        5.06      2.27 o
  -5  -1  12       34.63       31.24      2.71 o
  -4  -1  12        0.46       -1.62      2.15 o
  -3  -1  12       26.55       27.65      2.91 o
  -2  -1  12       74.73       75.66      3.91 o
  -1  -1  12       20.41       26.85      2.93 o
   0  -1  12      314.54      321.88      8.60 o
   1  -1  12      119.14      125.25      5.17 o
   2  -1  12      137.61      125.66      5.28 o
   3  -1  12        4.61        0.08      2.26 o
   4  -1  12       18.27       13.27      3.36 o
   5  -1  12      115.35      124.64      6.74 o
   6  -1  12       36.55       36.01      4.37 o
   7  -1  12       46.43       45.28      7.01 o
   8  -1  12       70.52       81.92      8.68 o
   9  -1  12       11.81        9.40      6.25 o
  10  -1  12        0.17       -5.63      5.63 o
 -11   0  12       55.59       56.51      6.60 o
 -10   0  12      137.70      151.09     28.39 o
  -9   0  12       22.44       10.80      4.82 o
  -8   0  12        1.53       -0.13      3.57 o
  -7   0  12       76.18       75.39      5.47 o
  -6   0  12      198.59      191.51      6.72 o
  -5   0  12        4.40       -1.20      2.36 o
  -4   0  12       33.60       37.79      2.72 o
  -3   0  12        3.13        1.88      2.11 o
  -2   0  12       60.59       60.36      3.63 o
  -1   0  12       54.29       49.39      2.97 o
   0   0  12      693.18      702.54     13.06 o
   1   0  12      924.16      942.36     16.77 o
   2   0  12       20.86       19.85      2.39 o
   3   0  12        0.84       -0.28      1.82 o
   4   0  12      129.39      116.37      4.86 o
   5   0  12       40.50       32.38      3.82 o
   6   0  12       26.69       26.21      3.25 o
   7   0  12       18.76       22.23      4.44 o
   8   0  12       39.63       40.17      6.97 o
   9   0  12       28.41       37.02      7.25 o
  10   0  12        0.34        0.57      5.92 o
 -11   1  12       35.71       31.49      5.92 o
 -10   1  12        1.53       -3.39      5.68 o
  -9   1  12       37.46       28.15      6.63 o
  -8   1  12        6.73        9.11      5.34 o
  -7   1  12       51.83       46.57      8.95 o
  -6   1  12      183.61      174.25      8.45 o
  -5   1  12      194.97      197.03      7.30 o
  -4   1  12        0.46       -1.85      1.85 o
  -3   1  12      217.21      217.93      5.77 o
  -2   1  12       15.51       15.75      2.35 o
  -1   1  12        2.44       -0.73      1.69 o
   0   1  12       10.54        5.22      1.84 o
   1   1  12      445.72      435.56      8.99 o
   2   1  12      353.80      365.16      7.97 o
   3   1  12        1.81        3.12      1.94 o
   4   1  12      258.94      271.90      7.48 o
   5   1  12       81.17       77.56      4.52 o
   6   1  12       35.54       42.47      3.47 o
   7   1  12        1.16       -2.23      2.67 o
   8   1  12       85.02       92.16      4.99 o
   9   1  12       62.90       63.03      7.61 o
  10   1  12        4.83        7.68      6.30 o
  11   1  12       15.60       20.08      7.01 o
 -11   2  12        5.96       -1.19      6.54 o
 -10   2  12       72.77       75.86      9.16 o
  -9   2  12        0.09       -2.67      5.25 o
  -8   2  12       59.74       51.21      5.09 o
  -7   2  12       41.51       33.22      4.60 o
  -6   2  12       68.68       69.95      4.23 o
  -5   2  12      353.86      359.77      9.19 o
  -4   2  12      119.28      115.96      4.46 o
  -3   2  12      765.10      723.16     12.09 o
  -2   2  12      179.07      172.10      4.47 o
  -1   2  12        8.93        3.79      1.65 o
   0   2  12      210.84      189.47      5.14 o
   1   2  12      328.58      317.36      7.11 o
   2   2  12      546.28      530.35     10.40 o
   3   2  12      376.13      381.20     10.28 o
   4   2  12      121.60      116.10      6.10 o
   5   2  12      307.49      323.49      8.43 o
   6   2  12       48.63       47.38      4.88 o
   7   2  12       27.91       25.20      3.21 o
   8   2  12        0.54       -1.65      2.80 o
   9   2  12       83.36      102.71      7.82 o
  10   2  12       15.61       18.01      4.56 o
  11   2  12        0.26        0.81      4.32 o
 -11   3  12        0.08       -1.53      6.49 o
 -10   3  12       55.58       61.45      8.73 o
  -9   3  12       71.76       78.34      8.78 o
  -8   3  12       69.59       68.33      5.56 o
  -7   3  12       11.31        8.25      2.90 o
  -6   3  12       35.53       28.80      4.42 o
  -5   3  12      230.36      226.74      6.89 o
  -4   3  12      320.44      283.26      6.78 o
  -3   3  12      664.11      674.14     11.42 o
  -2   3  12        2.05        0.87      1.64 o
  -1   3  12      163.69      161.77      4.21 o
   0   3  12      323.63      341.52      7.36 o
   1   3  12        0.46        0.16      1.65 o
   2   3  12      373.24      355.05      7.64 o
   3   3  12      484.18      487.93     10.99 o
   4   3  12       74.13       73.28      3.86 o
   5   3  12      307.80      275.39      7.62 o
   6   3  12      225.05      226.97      6.89 o
   7   3  12        0.64        4.55      2.57 o
   8   3  12        1.52       -3.00      3.00 o
   9   3  12        5.81       -1.42      3.47 o
  10   3  12        8.74       11.53      5.30 o
  11   3  12        7.32        5.53      6.58 o
 -11   4  12       10.32       18.84      7.49 o
 -10   4  12        4.46        0.81      6.25 o
  -9   4  12      115.29      108.26      9.83 o
  -8   4  12      168.75      178.13      6.86 o
  -7   4  12        0.85       -2.51      2.51 o
  -6   4  12       12.57       12.04      2.93 o
  -5   4  12       44.08       43.27      2.96 o
  -4   4  12      224.50      211.79      5.64 o
  -3   4  12      114.51      109.12      3.99 o
  -2   4  12       60.50       66.19      3.64 o
  -1   4  12      351.83      353.36      6.81 o
   0   4  12        7.45        6.96      2.02 o
   1   4  12      644.21      616.45     13.00 o
   2   4  12        2.41        2.50      1.97 o
   3   4  12      284.29      273.14      7.24 o
   4   4  12      377.33      363.57      8.91 o
   5   4  12        4.38        8.30      2.52 o
   6   4  12      178.94      181.47      6.14 o
   7   4  12        0.83        1.80      2.52 o
   8   4  12        3.97       -2.08      3.22 o
   9   4  12       12.09       11.32      3.82 o
  10   4  12        0.79        0.70      3.70 o
  11   4  12       23.46       21.42      7.11 o
  12   4  12       44.34       51.19      8.92 o
 -11   5  12       46.26       40.74      8.59 o
 -10   5  12       10.16        5.92      6.77 o
  -9   5  12       33.08       31.65      8.85 o
  -8   5  12      281.09      305.64      9.29 o
  -7   5  12        1.75       -1.07      2.66 o
  -6   5  12        0.54       -2.10      2.10 o
  -5   5  12        0.95       -1.90      1.90 o
  -4   5  12        4.80        0.69      1.96 o
  -3   5  12       24.92       28.51      2.41 o
  -2   5  12       67.02       65.19      3.02 o
  -1   5  12      472.37      467.28      9.21 o
   0   5  12      409.07      395.99      8.17 o
   1   5  12      383.20      357.99      7.61 o
   2   5  12      953.09      929.71     16.35 o
   3   5  12       33.65       29.08      2.38 o
   4   5  12       19.55       22.85      3.15 o
   5   5  12       26.35       23.08      2.93 o
   6   5  12        0.65       -2.21      2.21 o
   7   5  12      147.93      158.07      7.15 o
   8   5  12       10.29        7.85      3.50 o
   9   5  12       29.82       21.98      4.29 o
  10   5  12       26.43       20.99      6.49 o
  11   5  12       48.70       43.46      7.92 o
  12   5  12       29.36       27.34      7.78 o
 -10   6  12      116.45      118.80      7.54 o
  -9   6  12       25.14       20.71      4.63 o
  -8   6  12      168.82      182.86      8.48 o
  -7   6  12        4.78       -0.55      2.77 o
  -6   6  12       10.12        4.68      2.39 o
  -5   6  12        5.80       -0.06      2.15 o
  -4   6  12       12.34       10.53      2.22 o
  -3   6  12       89.63       91.09      3.68 o
  -2   6  12       40.20       34.92      2.49 o
  -1   6  12      224.66      220.25      5.03 o
   0   6  12      990.50      980.85     17.13 o
   1   6  12       65.21       58.81      2.88 o
   2   6  12      829.76      816.59     14.62 o
   3   6  12      306.57      313.95      7.02 o
   4   6  12        8.30        7.93      1.71 o
   5   6  12      196.45      177.34      4.47 o
   6   6  12       41.39       44.28      3.29 o
   7   6  12      208.88      220.33      6.82 o
   8   6  12        3.81       -0.89      2.63 o
   9   6  12       86.61       78.45      5.90 o
  10   6  12       69.21       64.26     12.43 o
  11   6  12       20.24       26.89      7.70 o
  12   6  12       20.98       27.10      5.48 o
 -10   7  12        5.70        2.34      5.68 o
  -9   7  12       18.89       15.97      4.58 o
  -8   7  12        3.54        2.63      3.83 o
  -7   7  12       21.68       21.41      3.40 o
  -6   7  12        4.00       -0.62      2.68 o
  -5   7  12       90.49       91.67      4.18 o
  -4   7  12      155.80      162.63      6.12 o
  -3   7  12       45.26       43.25      2.86 o
  -2   7  12      338.08      340.42      6.76 o
  -1   7  12        0.47       -1.52      1.52 o
   0   7  12      402.78      391.51      8.12 o
   1   7  12      447.48      425.08     12.41 o
   2   7  12       15.63       13.42      2.00 o
   3   7  12      350.26      333.43      7.23 o
   4   7  12      154.08      165.44      4.23 o
   5   7  12       25.47       19.04      2.27 o
   6   7  12       77.22       75.37      5.00 o
   7   7  12       62.43       56.52      5.13 o
   8   7  12       42.96       43.98      4.54 o
   9   7  12       42.02       48.02      5.01 o
  10   7  12      128.32      118.80      7.15 o
  11   7  12       60.71       58.00      6.18 o
  12   7  12        2.81       -1.67      4.44 o
 -10   8  12        0.56        0.91      5.82 o
  -9   8  12        2.73        3.43      5.92 o
  -8   8  12       24.44       23.28      6.30 o
  -7   8  12        9.16        6.12      3.15 o
  -6   8  12        2.60        1.29      2.92 o
  -5   8  12       34.82       36.03      3.51 o
  -4   8  12      233.28      236.28      7.17 o
  -3   8  12      176.18      152.79      5.62 o
  -2   8  12      198.01      206.89      5.11 o
  -1   8  12      400.20      381.96      7.27 o
   0   8  12        0.10       -0.15      1.75 o
   1   8  12       18.45       23.34      2.20 o
   2   8  12      104.05       86.28      4.09 o
   3   8  12       48.25       52.72      3.40 o
   4   8  12      378.92      392.25      8.10 o
   5   8  12       36.21       37.08      2.65 o
   6   8  12       26.50       21.66      2.91 o
   7   8  12        0.12       -0.78      2.46 o
   8   8  12      171.98      170.74      7.66 o
   9   8  12       18.46       15.15      4.04 o
  10   8  12       44.71       54.06      5.47 o
  11   8  12       85.09       97.61      6.96 o
  12   8  12       22.83       32.77      5.34 o
  -9   9  12        0.05        5.30      6.25 o
  -8   9  12       24.33       28.10      6.77 o
  -7   9  12        0.68       -2.53      5.10 o
  -6   9  12       17.93       15.41      4.01 o
  -5   9  12        0.29       -6.80      6.80 o
  -4   9  12      190.35      209.13      6.87 o
  -3   9  12      426.84      448.55     10.75 o
  -2   9  12       46.12       53.84      2.81 o
  -1   9  12      216.52      204.13      5.50 o
   0   9  12       19.65       25.41      2.94 o
   1   9  12      176.91      154.57      5.32 o
   2   9  12        4.30        2.30      2.79 o
   3   9  12        1.54       -2.61      2.61 o
   4   9  12      305.50      330.42      8.54 o
   5   9  12       61.66       63.52      3.72 o
   6   9  12        1.66        0.05      2.76 o
   7   9  12      139.21      134.76      7.42 o
   8   9  12        3.23        0.88      2.68 o
   9   9  12      117.73      131.62      7.25 o
  10   9  12        8.00        8.01      3.92 o
  11   9  12       13.01        9.48      4.30 o
  12   9  12       37.66       44.04      5.77 o
  -9  10  12        7.98       11.69      6.73 o
  -8  10  12        2.52       -4.87      5.63 o
  -7  10  12       39.68       26.72      6.77 o
  -6  10  12        6.11        6.54      5.44 o
  -5  10  12        4.13        1.41      4.82 o
  -4  10  12        8.05       10.60      3.84 o
  -3  10  12      333.14      349.62     13.98 o
  -2  10  12      285.59      269.90      7.06 o
  -1  10  12        1.20       -0.23      2.10 o
   0  10  12      193.48      207.94      8.40 o
   1  10  12        9.04        5.17      2.98 o
   2  10  12      150.32      144.36      6.82 o
   3  10  12       27.56       31.55      3.78 o
   4  10  12       11.82        9.06      4.15 o
   5  10  12       55.32       52.38      3.58 o
   6  10  12        0.26       -1.58      2.35 o
   7  10  12       98.02       91.61      4.93 o
   8  10  12      100.93       99.22      8.28 o
   9  10  12        0.91       -1.43      4.79 o
  10  10  12       21.45       20.88      8.09 o
  11  10  12        8.25       11.99      4.30 o
  12  10  12       19.26       27.62     10.57 o
  -8  11  12        1.41        5.01      6.30 o
  -7  11  12        3.05        7.59      6.06 o
  -6  11  12        1.36        3.72      5.77 o
  -5  11  12        0.21       -4.87      4.87 o
  -4  11  12       67.24       78.43      7.97 o
  -3  11  12       45.41       44.86      4.12 o
  -2  11  12      120.77      126.36      5.71 o
  -1  11  12      179.86      180.99      5.87 o
   0  11  12       79.51       80.13      5.67 o
   1  11  12      530.72      553.53     15.70 o
   2  11  12       89.73       92.77     17.68 o
   3  11  12       15.83       17.57      2.65 o
   4  11  12        1.45        0.63      2.29 o
   5  11  12       57.31       62.25      4.01 o
   6  11  12       15.90       15.82      2.89 o
   7  11  12       18.85       16.58      5.18 o
   8  11  12      101.29      113.59      5.71 o
   9  11  12       16.31       16.04      3.41 o
  10  11  12       13.60        9.70      4.65 o
  11  11  12       37.63       26.19      4.99 o
  -7  12  12       17.39       11.83      6.68 o
  -6  12  12       29.44       29.05      6.92 o
  -5  12  12        7.80        7.97      5.82 o
  -4  12  12       79.46      105.63      9.21 o
  -3  12  12       25.25       26.85      4.45 o
  -2  12  12       18.31       17.31      3.28 o
  -1  12  12       99.91      109.51      5.34 o
   0  12  12       21.00       25.05      3.32 o
   1  12  12       10.93       15.48      3.47 o
   2  12  12      152.73      169.05      7.39 o
   3  12  12        7.91       13.70      3.26 o
   4  12  12       42.51       36.55      3.27 o
   5  12  12        1.62       -1.41      2.67 o
   6  12  12       10.93        8.97      2.74 o
   7  12  12        0.60       -2.51      2.57 o
   8  12  12       90.42       91.85      5.06 o
   9  12  12      139.57      157.09      6.73 o
  10  12  12        1.38        1.86      5.51 o
  11  12  12       19.73        6.22      4.14 o
  -6  13  12       34.31       44.70      7.68 o
  -5  13  12       44.25       46.42      7.54 o
  -4  13  12        8.02        7.49      5.87 o
  -3  13  12       70.95       72.40     13.17 o
  -2  13  12        4.10        3.43      3.54 o
  -1  13  12        4.36       -0.19      3.37 o
   0  13  12       36.83       39.04      4.47 o
   1  13  12        6.21        5.68      3.28 o
   2  13  12       41.63       44.19      4.33 o
   3  13  12        9.78       10.73      3.27 o
   4  13  12       28.46       24.65      3.08 o
   5  13  12        2.70        1.15      2.49 o
   6  13  12       24.62       27.61      4.97 o
   7  13  12       67.06       76.78      4.64 o
   8  13  12        0.65       -2.79      2.79 o
   9  13  12       62.36       77.18      4.93 o
  10  13  12       18.89       20.18      3.74 o
  -5  14  12       42.55       38.07      7.49 o
  -4  14  12       12.00       17.70      6.20 o
  -3  14  12       63.49       63.17      8.06 o
  -2  14  12      106.67      111.93      6.99 o
  -1  14  12       15.63       13.27      3.94 o
   0  14  12        3.52       -2.67      2.72 o
   1  14  12        7.53        2.43      2.74 o
   2  14  12        7.80        4.55      3.20 o
   3  14  12        8.21       11.55      3.51 o
   4  14  12       45.63       46.38      3.76 o
   5  14  12      145.50      160.11      6.28 o
   6  14  12       44.03       42.63      3.76 o
   7  14  12       30.12       24.34      3.41 o
   8  14  12       19.20       14.45      3.32 o
   9  14  12        1.62        2.22      2.95 o
  10  14  12       41.46       44.44      4.36 o
  -4  15  12       29.13       30.20      7.01 o
  -3  15  12       24.01       10.69      6.15 o
  -2  15  12       56.44       66.62      9.11 o
  -1  15  12       74.14       72.65     16.25 o
   0  15  12       19.60       23.02      3.53 o
   1  15  12        3.03        0.81      2.78 o
   2  15  12        5.65        2.85      3.35 o
   3  15  12       22.24       25.70      6.58 o
   4  15  12        0.55       -2.99      2.99 o
   5  15  12       30.12       35.08      3.62 o
   6  15  12      103.17      119.39      7.36 o
   7  15  12        8.78        6.70      5.78 o
   8  15  12       16.86       11.78      3.18 o
   9  15  12       18.77       13.39      4.41 o
  -2  16  12        0.15       -1.67      4.00 o
  -1  16  12       19.46       26.19     14.34 o
   0  16  12       14.44       15.38      3.39 o
   1  16  12        2.33        3.23      4.78 o
   2  16  12        0.27        1.54      3.23 o
   3  16  12       19.62       13.61      5.41 o
   4  16  12       17.71       22.64      6.25 o
   5  16  12        0.24        2.06      3.07 o
   6  16  12       27.48       19.36      3.22 o
   7  16  12       53.42       58.73      5.00 o
   1  17  12        0.35       -2.72      4.34 o
   2  17  12       13.57        2.05      4.58 o
   3  17  12        0.08        2.77      4.25 o
   4  17  12       26.34       25.76      4.96 o
   5  17  12       19.89       14.74      4.39 o
  -3  -7  13      128.82      148.86     10.02 o
  -2  -7  13       24.67       23.57      5.44 o
  -1  -7  13       48.99       51.48      6.44 o
   0  -7  13       18.23       20.64      4.02 o
  -6  -6  13        3.38        2.53      4.44 o
  -5  -6  13       12.31       12.34      6.11 o
  -4  -6  13        1.03       -3.02      3.02 o
  -3  -6  13        4.81       -0.43      3.18 o
  -2  -6  13      105.00      104.64      6.56 o
  -1  -6  13       39.38       37.52      4.65 o
   0  -6  13       26.62       32.13      4.57 o
   1  -6  13       79.89       64.40      5.54 o
   2  -6  13        0.11       -0.81      4.34 o
   3  -6  13        0.18        2.19      4.68 o
  -7  -5  13       17.01       13.83      6.58 o
  -6  -5  13       31.84       32.85      4.46 o
  -5  -5  13        1.07        0.16      3.09 o
  -4  -5  13        8.45        2.42      3.21 o
  -3  -5  13        5.65        0.26      2.97 o
  -2  -5  13       53.14       50.86     10.02 o
  -1  -5  13       15.95       12.25      3.61 o
   0  -5  13        5.15        5.35      3.46 o
   1  -5  13      142.17      136.83     11.21 o
   2  -5  13       34.33       27.46      4.44 o
   3  -5  13        0.51        0.91      4.20 o
   4  -5  13        0.13        0.52      4.77 o
   5  -5  13        8.51       -4.53      4.53 o
  -8  -4  13       10.87        8.06      4.87 o
  -7  -4  13        4.30        0.41      3.20 o
  -6  -4  13       65.02       57.16      5.24 o
  -5  -4  13       51.62       60.71     11.21 o
  -4  -4  13        9.34        2.62      3.23 o
  -3  -4  13       19.68       27.21      3.99 o
  -2  -4  13        0.19       -2.53      3.77 o
  -1  -4  13       36.67       34.14      4.23 o
   0  -4  13        9.54        6.02      3.34 o
   1  -4  13       72.55       68.83      8.56 o
   2  -4  13      130.18      122.89      7.31 o
   3  -4  13        7.22        4.10      4.53 o
   4  -4  13        0.23       -4.29      4.29 o
   5  -4  13        0.12       -3.53      4.82 o
   6  -4  13        7.03       11.16      5.77 o
  -9  -3  13        0.06       -4.20      4.20 o
  -8  -3  13        2.02        2.58      4.58 o
  -7  -3  13        6.66       -0.22      6.35 o
  -6  -3  13       40.90       49.52      7.25 o
  -5  -3  13      423.65      410.41     13.22 o
  -4  -3  13        8.60       13.82      3.60 o
  -3  -3  13       35.33       30.93      4.09 o
  -2  -3  13       36.22       35.27      4.10 o
  -1  -3  13        1.55        0.59      2.83 o
   0  -3  13       27.09       29.81      4.17 o
   1  -3  13        0.03       -2.91      2.91 o
   2  -3  13      224.36      220.91     12.67 o
   3  -3  13       96.30       92.65      8.21 o
   4  -3  13        0.61        1.67      4.82 o
   5  -3  13       13.50       12.55      5.44 o
   6  -3  13        0.23       -1.24      5.15 o
   7  -3  13       13.52       18.27      6.25 o
  -9  -2  13       14.39       14.03      5.58 o
  -8  -2  13       14.61       -0.24      4.82 o
  -7  -2  13        5.44        5.39      4.68 o
  -6  -2  13        1.40       -3.07      3.07 o
  -5  -2  13      153.58      152.73      7.59 o
  -4  -2  13      194.10      199.88      8.43 o
  -3  -2  13        9.11       14.96      4.89 o
  -2  -2  13      116.26      113.42      5.14 o
  -1  -2  13       50.74       55.86      3.75 o
   0  -2  13        4.59        0.18      2.25 o
   1  -2  13        1.27       -0.90      2.41 o
   2  -2  13       13.35       10.84      2.92 o
   3  -2  13       16.21        6.06      4.87 o
   4  -2  13       71.29       63.79      7.30 o
   5  -2  13       67.40       68.08      7.68 o
   6  -2  13       30.60       50.09      7.30 o
   7  -2  13        0.89        2.67      5.58 o
   8  -2  13       20.25       22.95      6.68 o
 -10  -1  13       32.25       31.56      5.43 o
  -9  -1  13       53.84       57.10      5.68 o
  -8  -1  13       21.91       17.90      7.04 o
  -7  -1  13        2.01       -0.91      3.55 o
  -6  -1  13        0.49       -1.72      3.06 o
  -5  -1  13       81.73       76.08      5.45 o
  -4  -1  13      197.91      194.56      6.72 o
  -3  -1  13       98.28      101.21      5.07 o
  -2  -1  13       64.07       57.39      3.85 o
  -1  -1  13      266.16      265.41      7.88 o
   0  -1  13       48.09       54.68      3.70 o
   1  -1  13       23.52       23.20      3.01 o
   2  -1  13        4.18        3.16      2.47 o
   3  -1  13       19.10       17.14      3.68 o
   4  -1  13       21.07       17.61      3.82 o
   5  -1  13        6.19        4.06      4.82 o
   6  -1  13      143.99      154.30     10.83 o
   7  -1  13       38.94       21.80      6.44 o
   8  -1  13        3.76        7.73      5.96 o
   9  -1  13       10.34       12.17      6.54 o
 -10   0  13      108.49      132.03     10.57 o
  -9   0  13       51.74       55.35      8.37 o
  -8   0  13       42.46       33.25      4.84 o
  -7   0  13        5.85        2.38      3.43 o
  -6   0  13       17.52       18.23      3.71 o
  -5   0  13       24.54       20.68      3.19 o
  -4   0  13       66.00       55.88      4.88 o
  -3   0  13      302.47      295.08      8.62 o
  -2   0  13        8.26        9.26      2.70 o
  -1   0  13      126.23      129.59      5.41 o
   0   0  13      409.16      396.51     10.15 o
   1   0  13       17.25       21.41      2.89 o
   2   0  13       16.38       17.07      2.80 o
   3   0  13        6.93        3.84      3.09 o
   4   0  13       28.59       32.96      5.49 o
   5   0  13        0.20       -2.92      3.02 o
   6   0  13       64.75       62.71      5.26 o
   7   0  13      104.06      106.35      9.30 o
   8   0  13        8.69       10.73      6.11 o
   9   0  13       21.29        8.92      6.30 o
 -10   1  13       49.35       49.94     13.72 o
  -9   1  13        9.68       -0.24      5.68 o
  -8   1  13       58.45       54.15      7.39 o
  -7   1  13       46.51       38.50      6.49 o
  -6   1  13        1.00       -1.09      3.26 o
  -5   1  13      138.50      129.26     11.14 o
  -4   1  13       68.99       64.75      6.21 o
  -3   1  13      189.59      181.58     10.26 o
  -2   1  13      102.88      110.48      4.26 o
  -1   1  13      208.12      200.17      5.62 o
   0   1  13      552.04      561.44     11.06 o
   1   1  13       63.15       65.98      3.28 o
   2   1  13       81.85       80.46      4.10 o
   3   1  13       16.82       18.82      3.17 o
   4   1  13        0.08       -2.26      2.26 o
   5   1  13       49.12       52.80      3.75 o
   6   1  13       61.69       69.79      5.70 o
   7   1  13      187.38      199.37      7.17 o
   8   1  13       51.82       50.19      7.54 o
   9   1  13        0.43        4.58      5.63 o
  10   1  13       17.94       13.02      6.58 o
 -10   2  13       11.32        8.68      6.58 o
  -9   2  13       36.46       31.25      7.16 o
  -8   2  13       47.17       46.80      7.25 o
  -7   2  13      193.66      194.82     20.14 o
  -6   2  13       42.88       37.15      4.43 o
  -5   2  13       39.08       31.23      4.20 o
  -4   2  13      498.32      484.41     12.04 o
  -3   2  13       62.89       64.67      3.81 o
  -2   2  13       65.62       77.40      3.51 o
  -1   2  13        1.48       -0.53      1.73 o
   0   2  13       27.36       21.78      2.17 o
   1   2  13       92.57      100.98      4.63 o
   2   2  13       19.35       20.79      2.72 o
   3   2  13      314.36      314.70      8.33 o
   4   2  13       62.86       61.01      4.27 o
   5   2  13       27.24       22.92      3.01 o
   6   2  13       54.15       64.20      4.05 o
   7   2  13       30.92       32.34      3.67 o
   8   2  13      140.85      173.18      8.24 o
   9   2  13       19.71       24.92      6.63 o
  10   2  13        1.05        4.06      6.06 o
 -10   3  13       20.42       18.70      7.25 o
  -9   3  13        9.65       15.55      6.58 o
  -8   3  13       47.90       50.52      7.54 o
  -7   3  13       52.26       58.44      5.45 o
  -6   3  13      128.05      127.04      5.62 o
  -5   3  13       42.27       40.48      3.52 o
  -4   3  13      291.74      300.57      8.33 o
  -3   3  13      650.97      699.19     13.13 o
  -2   3  13        2.58        4.32      2.03 o
  -1   3  13       57.67       60.58      3.11 o
   0   3  13       92.43       90.36      4.56 o
   1   3  13       68.17       60.87      3.53 o
   2   3  13       45.68       44.57      3.27 o
   3   3  13      311.77      302.66      9.30 o
   4   3  13      507.70      522.48     12.04 o
   5   3  13        8.30        7.11      2.61 o
   6   3  13        3.22        0.65      2.51 o
   7   3  13      146.94      149.63      6.00 o
   8   3  13       34.52       42.48      4.82 o
   9   3  13       46.33       57.41     11.38 o
  10   3  13        7.58        6.41      4.33 o
  11   3  13       16.57       13.60      7.16 o
 -10   4  13       18.88       16.75      7.16 o
  -9   4  13        3.90        8.01      6.25 o
  -8   4  13       28.26       32.05      5.06 o
  -7   4  13        0.74       -2.76      2.76 o
  -6   4  13       34.66       32.95      3.47 o
  -5   4  13      220.59      216.96      6.97 o
  -4   4  13        7.14        2.32      2.27 o
  -3   4  13      421.71      387.83      8.38 o
  -2   4  13      249.07      240.54      7.69 o
  -1   4  13       11.50       12.46      2.16 o
   0   4  13       24.95       18.98      2.62 o
   1   4  13      115.03      114.44      4.73 o
   2   4  13      161.72      165.57      5.61 o
   3   4  13       10.64        7.35      2.58 o
   4   4  13      599.14      600.45     13.30 o
   5   4  13       97.64      102.97      4.82 o
   6   4  13      152.12      150.62      5.76 o
   7   4  13      234.58      267.05      9.60 o
   8   4  13       19.76       22.88      4.23 o
   9   4  13        1.83       -2.49      3.57 o
  10   4  13        0.55       -1.27      3.90 o
  11   4  13       18.79       16.03      7.35 o
 -10   5  13       45.19       43.27      8.40 o
  -9   5  13       51.47       43.03      8.06 o
  -8   5  13       10.36       11.45      3.40 o
  -7   5  13       89.84       95.83      6.67 o
  -6   5  13       15.72       13.24      3.07 o
  -5   5  13       36.50       35.15      3.08 o
  -4   5  13       74.41       63.80      4.81 o
  -3   5  13       17.90       16.55      2.49 o
  -2   5  13      386.79      369.37      8.00 o
  -1   5  13       30.17       26.93      2.86 o
   0   5  13       78.39       83.71      4.04 o
   1   5  13       15.87       13.97      2.42 o
   2   5  13      103.83      113.39      4.71 o
   3   5  13       80.64       73.31      3.79 o
   4   5  13       59.51       72.49      3.84 o
   5   5  13      102.77      107.39      4.85 o
   6   5  13      430.41      444.57     10.81 o
   7   5  13       87.17       92.99      5.78 o
   8   5  13       69.54       66.52      5.28 o
   9   5  13       10.81        9.30      5.99 o
  10   5  13       17.47       22.71      6.97 o
  11   5  13        4.65        7.49      6.77 o
 -10   6  13       43.34       46.71      8.73 o
  -9   6  13       94.08      104.86      7.01 o
  -8   6  13       26.45       35.23      4.89 o
  -7   6  13       83.49       95.34      6.20 o
  -6   6  13       43.51       41.02      3.22 o
  -5   6  13       33.30       32.13      3.01 o
  -4   6  13        4.24       -1.03      2.16 o
  -3   6  13        2.31       -1.98      1.98 o
  -2   6  13      188.31      186.75      5.33 o
  -1   6  13      144.47      137.09      4.45 o
   0   6  13       54.34       51.51      3.26 o
   1   6  13      116.13      113.16      4.56 o
   2   6  13        2.77        1.47      2.11 o
   3   6  13      128.37      134.00      5.10 o
   4   6  13        3.93        0.57      2.15 o
   5   6  13       10.64        6.75      2.75 o
   6   6  13      403.08      404.62      9.85 o
   7   6  13       21.56       18.99      3.50 o
   8   6  13       75.63       79.96      8.72 o
   9   6  13       29.70       31.34      4.81 o
  10   6  13        0.21        1.59      4.28 o
  11   6  13       29.47       38.47      5.70 o
 -10   7  13        4.44        3.15      5.92 o
  -9   7  13       52.10       67.48      6.21 o
  -8   7  13       98.23      103.03      6.80 o
  -7   7  13        0.53       -3.54      6.23 o
  -6   7  13      102.15      110.10      5.37 o
  -5   7  13       76.30       82.25      4.53 o
  -4   7  13       35.40       25.17      2.95 o
  -3   7  13       16.11        9.71      2.38 o
  -2   7  13        5.86        6.38      2.11 o
  -1   7  13      155.76      147.31      4.67 o
   0   7  13       11.21        8.06      2.34 o
   1   7  13       82.89       86.81      3.69 o
   2   7  13      474.89      461.70      9.40 o
   3   7  13       62.25       56.01      3.26 o
   4   7  13      295.54      271.91      9.03 o
   5   7  13       61.07       76.24      4.88 o
   6   7  13       26.53       31.44      3.18 o
   7   7  13       70.38       84.44      7.61 o
   8   7  13       43.07       47.92      7.68 o
   9   7  13       52.10       50.48      5.20 o
  10   7  13        9.87        3.12      4.37 o
  11   7  13        1.74        5.41      4.40 o
  12   7  13        7.08       -4.29      6.39 o
  -9   8  13        1.60       -4.91      5.77 o
  -8   8  13       62.24       77.19      8.87 o
  -7   8  13       64.54       75.79      4.95 o
  -6   8  13       29.50       30.68      3.72 o
  -5   8  13      125.65      126.49      5.75 o
  -4   8  13       88.65       95.38      4.79 o
  -3   8  13       29.30       32.81      3.60 o
  -2   8  13       23.91       20.72      2.85 o
  -1   8  13       65.24       67.91      3.78 o
   0   8  13        1.20       -1.15      2.27 o
   1   8  13        5.24        1.46      2.33 o
   2   8  13      441.27      447.06     10.60 o
   3   8  13      229.67      225.44      7.69 o
[truncated: 75,170 more chars]
